# Supplementary material for: Comparison of the Main Metabolites in Different Maturation Stages of Camellia vietnamensis Huang Seeds
Source: Molecules. 2022 Oct 12;27(20):6817. doi: 10.3390/molecules27206817 (PMC9608468; doi:10.3390/molecules27206817)
Supplement: Supplementary file 1 [file molecules-27-06817-s001.zip]

Archive with 2 entries (2 files):
- Supplementary figures.pdf
- Supplementary Table.xlsx
