# Supplementary material for: Comparison of the Main Metabolites in Different Maturation Stages of Camellia vietnamensis Huang Seeds
Source: Molecules. 2022 Oct 12;27(20):6817. doi: 10.3390/molecules27206817 (PMC9608468; doi:10.3390/molecules27206817)
Supplement: Supplementary file 1 [file molecules-27-06817-s001.zip › Supplementary Table.xlsx]

## Sheet: Table S1
Table S1. Detection of total metabolites using UHPLC-QTOFMS
metaGroup	normScore	HMDB	KEGG	cpdName	Class	polarity	precursorMz	RT	Q1	Q3	qc-01	qc-02	qc-03	HN-M8-1	HN-M8-2	HN-M8-3	HN-M9-1	HN-M9-2	HN-M9-3	HN-M10-1	HN-M10-2	HN-M10-3	HN-M11-1	HN-M11-2	HN-M11-3
p1-0337.0877-004.55-splash10-03di-0900000000-f9c7f397ecf42cec4f36	0.813592			(3R,4R,5R)-5-[(E)-3-(3,4-dihydroxyphenyl)prop-2-enoyl]oxy-3,4-dihydroxycyclohexene-1-carboxylic acid		+	337.09	4.32	337.088	163.039	2731.82	2253.87	2478.58	6648.97	4384.16		6545.48	5188.95	2192.24	4163.54	2846.58	1355.86	3794.39	7313.6	8405.18
p0-0479.1188-007.29-splash10-00di-0291100000-99372e0e35994d3532c5	0.942022			naringenin-7-O-glucoside		-	479.119	7.15	479.119	433.117	4617.11	6358.85	6925.57	9919.34	5413.21	5995.81	2218.22	5433.78	4024.14	5410.71	5902.29	6051.33	4130.59	3788.77	7527.38
p0-1003.5178-010.56-splash10-0a4r-2201900008-72dd667ce2b5b8e146b3	0.835791	HMDB0036656	C15428	Asiaticoside	Prenol lipids	-	1003.52	10.55	1003.52	957.525	5514.03	5650.53	5730.23				1724.51	1117.9	537.327	24599.6	5939.01	8041.23	13044.5	18498.8	9121.61
p1-0394.1704-004.04-splash10-001i-0290000000-66ff322eb0ef443ca97b	0.967528			NCGC00380916-01		+	394.17	4.13	394.17	221.013	6047.05	5958.43	5013.9	6706.11	3711.14	1589.53	5801.59	4833.41	2410.46	10439.6	9065.15	5565.82	10744.9	7163.9	4570.79
p0-0467.2136-007.20-splash10-0609-2460944600-aca0d518a75ccb68583d	0.904098			(2R,3S,4S,5R,6R)-2-[[(2R,3R,4R)-3,4-dihydroxy-4-(hydroxymethyl)oxolan-2-yl]oxymethyl]-6-oct-1-en-3-yloxyoxane-3,4,5-triol		-	467.214	6.99	467.214	421.216	6949.43	7932.04	6386.32	4578.66	8204.92	5545.72	22936.3	13693.4	5032.39	7147.13	4941.45	2832.14	16864	2555.13	1208.44
p1-0303.0469-006.99-splash10-0udi-0569000000-6be18500464f1421bfd4	0.986052	HMDB0005794	C00389	Quercetin	Flavonoids	+	303.049	7.21	303.047	229.048	8983.42	4544.17	5759.93	17036	6777.76	3766.91	9461.49	2431.4	4624.04	7386.56	5454.49	4968.45	7496.65	13511.1	9964.72
p0-0583.2594-010.63-splash10-000i-0094220000-ec2e688a07bddf337178	0.829136	HMDB0000054	C00486	Bilirubin	Organoheterocyclic compounds	-	583.259	10.65	583.259	285.124	10277.3	11035.5	10831.6	19123.7	15551.1	6228.12	6069.85	5857.36	5717.08	12078	8187.41	11899.1	17127.6	12332.9	6778.46
p0-0165.0187-004.80-splash10-00fr-5900000000-d3bdc444dadf61d42a38	0.810254	HMDB0002107	C01606	Phthalic acid	Benzene and substituted derivatives	-	165.021	5	165.019	121.028	10465.8	16001	12876.9		10802.7	12934	12783.3	17099.3	12058.1	21868.9	11029.7	17812.1	19852.2	12689.5	11320
p1-0597.3018-009.54-splash10-0002-0531490000-98b8f5830cf0872bec77	0.910565			Salannin		+	597.302	9.57	597.302	561.354	10672.4	10942.7	6751.24	8240.94	5844.74	3457.4	4891.14	7424.37	11421.5	3617.84	11061.8	7899.55	7369.65	16855	9556.12
p0-0623.1651-006.48-splash10-004i-0010090000-6d3c52fc46f7c4396d2d	0.942003			5-hydroxy-7-[3,4,5-trihydroxy-6-(hydroxymethyl)oxan-2-yl]oxy-2-[4-(3,4,5-trihydroxy-6-methyloxan-2-yl)oxyphenyl]chromen-4-one		-	623.165	6.52	623.165	577.158	10882.9	7924.78	8692.73	17785.4	5602.85	7046.71	7452.44	7889.8	8423.85	8442.75	6844.64	8896.26	13049	8460.71	5191.89
p0-0539.2145-005.37-splash10-0006-0313910000-fb5625bd996d10a83791	0.814348			2-[3-[4-[1,3-dihydroxy-1-(4-hydroxy-3-methoxyphenyl)propan-2-yl]oxy-3-methoxyphenyl]propoxy]-6-(hydroxymethyl)oxane-3,4,5-triol		-	539.215	5.43	539.214	491.196	13053.8	14553.8	12485.8	99709.1	17460.7	22892.4		656.082	4255.4	5053.21	12758.7	5725.31	6146.77	5805.6	653.222
p1-0406.2048-005.35-splash10-0a4i-0950000000-58f1be83000f4fea502d	0.892261			Cyclopentaneacetic acid, 2-[(2Z)-5-(hexopyranosyloxy)-2-penten-1-yl]-3-oxo-, (1R,2R)-		+	406.206	5.23	406.205	167.107	14355.6	19380.2	26139.3	8029.96	11346.6	11849.7	9744.39	24590.4	11119.7	5256.68	7928.55	12773.1	6125.03	17920	17302.4
p1-0295.1029-010.84-splash10-01ba-8970000000-5e85235bbd7dcd3b327e	0.800939			Tuliposide B		+	295.103	10.86	295.103	97.029	15032.4	37392.3	14192.1	11426.9	13344.7	13100.6	8740.38	12524	19508.7	17994.6	13569.2	16975.5	17709.8	19629.5	15095.8
p1-0289.0690-007.63-splash10-0gba-0950000000-18fd5116c1b23dc0e72d	0.930115	HMDB0133540		2,4,6-trihydroxy-2-[(4-hydroxyphenyl)methyl]-2,3-dihydro-1-benzofuran-3-one		+	289.07	7.56	289.069	215.068	18648.9	19223.8	19130.9	33195.3	33475.9	12539.1	15969.2	5801.12		10977.1	7890.42	8231.88		13941.4	20717.1
p0-0455.0989-004.50-splash10-052b-5893500000-61b72e48d7156382620b	0.853628			Flavine mononucleotide (FMN)		-	455.099	4.53	455.099	96.971	19191.4	18561.2	19073.1	25315.2	15806.6	5734.32	16937	13930.6	7486.47	12519.6	18919.5	11730.1	10060.5	7756.38	16853.9
p0-0303.0498-004.35-splash10-00ku-0930000000-3fcbc4c4e51d0d1f9267	0.858674	HMDB0125371		2-(3,4-dihydroxyphenyl)-3,5,7-trihydroxy-3,4-dihydro-2H-1-benzopyran-4-one	Flavonoids	-	303.05	4.41	303.05	153.018	21129.1	21467.9	24445.1	42187.1	33919.3	21460.6	16363.8	24848.6	14516.5	18424.1	11150.5	32632.5	24617.3	2021.63	1370.43
p1-0233.1519-006.43-splash10-053v-1900000000-cb735f41640ca12f252c	0.921629			2H-Cyclohepta[b]furan-2-one, 3,3a,4,7,8,8a-hexahydro-6-(3-hydroxybutyl)-7-methyl-3-methylene-		+	233.153	6.41	233.152	145.105	22725.1	21363.4	23334.4		12806.2	29827.6	23812	15027.9	29375.5	16228.6	33757.7	15802.2	23748.7	26967.5	15460.8
p0-0289.0711-006.07-splash10-0zmr-0940000000-d3ceabfd37434d9e2956	0.868655	HMDB0127721		2-(3,4-dihydroxyphenyl)-3,4-dihydro-2H-1-benzopyran-3,5,7-triol	Flavonoids	-	289.072	5.92	289.071	123.047	24812.6	27420.6	23092.4	31456	27573.7	11528.9	18111.2	19150.9	20925	31358.1	19842.8	30351.5	39253.2	31305.6	5091.82
p1-0288.2543-011.51-splash10-059j-6790000000-ea095e7b3728fa983499	0.852634	HMDB0032358		Lauroyl diethanolamide	Fatty Acyls	+	288.254	11.58	288.254	106.086	25532.4	23564	22853.4	20220.1	33910.1	54734.9	35863.7	43333.9	33129.5	25563.5	19694.7	33238.7	27171.9	18018.6	19736.2
p1-0247.1707-010.27-splash10-05o3-1900000000-87aeb5f4c9c66f579280	0.899877			Propanoic acid, 3-hydroxy-2-[(4aR,8aS)-octahydro-4a-methyl-8-methylene-2(1H)-naphthalenylidene]-, methyl ester, (2E)-		+	247.171	10.28	247.171	159.117	25977.3	21952.8	19892.7		7698.67	8056.87	2270.38		9547.54	12684.5	5334.11	6791.92	37937.2	66262.8	19024.5
p1-0757.2187-006.33-splash10-000i-0290100000-48b154a3819245e8f82f	0.971017			3-[(2S,3R,4S,5S,6R)-4,5-dihydroxy-3-[3,4,5-trihydroxy-6-(hydroxymethyl)oxan-2-yl]oxy-6-[[(2R,3R,4R,5R,6S)-3,4,5-trihydroxy-6-methyloxan-2-yl]oxymethyl]oxan-2-yl]oxy-5,7-dihydroxy-2-(4-hydroxyphenyl)chromen-4-one		+	757.217	6.07	757.217	147.068	30644.7	27106.4	31655.5	38660.4	38763.8	16930.8	40275.2	32017.1	14763.9	24681.6	22560.5	21252.2	15473.7	14385.1	21202.7
p0-0613.2152-005.47-splash10-03fr-2911003000-55910f1fa3012a78acd4	0.804901			Galα1-3Galβ1-4GlcNAcβ-Sp		-	613.215	5.53	613.215	179.068	31834.3	32823.1	31244.3	45216.2	53322.6	64332.1	15415.2	9025.87	50907	28278.3	42068.7	22933.9	22784.3	33303.7	13605.9
p1-0147.0414-005.14-splash10-00kf-9200000000-b067a0380c543b98c056	0.833142	HMDB0001218	C05851	Coumarin	Coumarins and derivatives	+	147.042	3.18	147.046	119.049	32294.9	44778.8		44946.2	138839	68731	100711	35990.2	59607.8		42455	27622.4	63098	49544.1	191786
p1-0203.1066-011.98-splash10-01ow-0900000000-7c4eb9bd0205add6f7b3	0.802679			Tremetone		+	203.107	12.02	203.107	161.095	32359.5	39557.6	32574.2	32448.8	26952.4	32512.1	34188.8	38606	36575	30387.4	32290.3	30629.8		41703.7	34069.6
p1-0184.0724-011.73-splash10-004s-9500000000-fa005ba73f8737207c7b	0.893439	HMDB0001565	C00588	Phosphorylcholine	Organonitrogen compounds	+	184.073	11.75	184.072	86.097	32572.8	33424.3	27879.2		22588.2			7498.41	55408.7	41474.1	37440.8	44950	46190.9	18015.3	29329.5
p0-0625.1410-004.79-splash10-004i-0021019000-a8a4f0045ece6039df1b	0.842002			3-[3,4-dihydroxy-6-(hydroxymethyl)-5-[3,4,5-trihydroxy-6-(hydroxymethyl)oxan-2-yl]oxyoxan-2-yl]oxy-2-(3,4-dihydroxyphenyl)-5,7-dihydroxychromen-4-one		-	625.143	5.64	625.142	300.03	33114.4	32588.6	28650.1	12120.4	23317.6	10899.1	37538.5	28684.9	15519.3	3365.59	7593.53	135761	13535.1	51575.6	47230.5
p1-0263.2001-009.92-splash10-001j-3910000000-c86d45f90ea03fa51c2b	0.900117			(1R,2R,4aS,8aS)-2-[(2R)-2-Hydroxybutyl]-1,3-dimethyl-1,2,4a,5,6,7,8,8a-octahydro-1-naphthalenecarboxylic acid		+	263.2	9.97	263.2	175.144	34881.4	38045.1	35315.6	51305.7	41937.1	13546	4529.82	6705.88	179148	20174.6	6622.79	14105.8	13579.1	17765.3	11114.9
p1-0480.3115-011.98-splash10-000i-0119000000-80bdca0bf4c97413f1c0	0.809119	HMDB0011506		LysoPE(18:1(9Z)/0:0)	Glycerophospholipids	+	480.308	12.03	480.31	339.293	35898.5	31408							25954.2	30594.8	45628.1	46760.4	34845.4	17377.4	21821.6
p0-0287.0555-005.83-splash10-01t9-0900000000-abdcfc13f5fd439c5e41	0.908928	HMDB0125362		3,5,7-trihydroxy-2-(4-hydroxyphenyl)-3,4-dihydro-2H-1-benzopyran-4-one	Flavonoids	-	287.055	5.91	287.055	125.024	39889.2	44442.2	37995	61393.5	51532.1	24102.4	41195.4	41963.2	51161.6	48021.9	41398.3	60715.9	88113.8	50476.3	8992.16
p1-0409.3828-012.49-splash10-0a4i-1950300000-2d0ecc1268218ffc7421	0.889628			β-Amyrin		+	409.383	12.37	409.383	95.091	40383.1	38972.1	38631.5	26805.9	21419.5	11152	96815.5	75904.4	14021.9	17449.5	17902.3	10052.8	32079.6	19826.1	15835.7
p1-0442.2491-009.16-splash10-0006-0630900000-6403c705f7e20685f4d9	0.889762			(3beta,4alpha,8alpha)-15-Acetoxy-3,4-dihydroxy-12,13-epoxytrichothec-9-en-8-yl 3-methylbutanoate		+	442.249	9.12	442.249	424.325	41623.9	45039.6	41374.6	39253.8		44206.6		72548.2	62491.2	41220.7					24308.8
p1-0137.0229-003.01-splash10-0aor-9300000000-ede57c596ae18b21a49e	0.812399			3-Hydroxysulfolane		+	137.023	2.89	137.023	91.054	43037	32259.7	27434.1	64296.2	52764.9	148420	34911.7	30158.5	54302.8	43292.2	26456.5		32320.2		62756.4
p1-0275.0909-006.86-splash10-0a4i-0900000000-87c962e827fc3a72e76d	0.945652	HMDB0003306	C00774	Phloretin	Linear 1,3-diarylpropanoids	+	275.091	6.93	275.091	77.043	43577.1	47221.8	44801.7	153638	83042.7	107836	13345.4	16565.4	19212.1	20789.8	9741.12	17926.1	25824.5	6702.78	4636.52
p1-0179.1057-009.85-splash10-0550-3900000000-67a19dfbd70f633bc442	0.86033	HMDB0041553	C10478	Methylisoeugenol	Benzene and substituted derivatives	+	179.106	9.92	179.106	105.069	44057.3	43892.4	44945.9	41655.7	43907.1	58259.6	48772.5	47751.2	41776.3	45460.3	46305	55597.1	49744.9	40891.9	43928.6
p0-0483.0773-004.28-splash10-0089-0394800000-dc0f5bcedea62fff0afd	0.950306	HMDB0039179		1,6-Digalloyl-beta-D-glucopyranose	Tannins	-	483.08	4.2	483.077	271.049	44616.9	43612.5	39545.7	47411.8	31011.4	59860.9	20177.8	27162.3	60804	16019.5	10202.1	21720.4	57917.1	31700.2	18404.7
p0-0771.2037-004.08-splash10-0a4i-0000009000-81b4be8e25d436bc2873	0.848231			quercetin-3-O-hexosyl(1-2)deoxyhexosyl-7-O-hexoside		-	771.204	4.14	771.204	609.151	45059.5	46915.7	47004.5	19570.8	30245.3	18650.3	41359.1	89513.5	55720.5	4693.32	3488.3	130722	6300.61	52199.1	21374.9
p0-0269.0449-008.73-splash10-014i-0980000000-1e432371e2d58d6f6622	0.928528	HMDB0002124	C01477	Apigenin	Flavonoids	-	269.046	8.8	269.045	117.037	45165.6	41856.1	40602	143935	50979.1	22254.1	18777.9	42118.8	17222.9	78646.4	10674.3	52846.5	31354.4	4852.33	11076.2
p1-0397.1810-011.08-splash10-0002-0935000000-4f4f1bc828a53c7c5962	0.893102			Canrenoic acid potassium salt2181-04-6		+	397.181	11.23	397.181	175.147	46748.7	40606.7	48073.5	58993.1	58481.2	28630.7	28280.4	22042	51198.7	59132.6	46718.7	46824	34920.2	54229	46917.9
p1-0277.2162-011.69-splash10-00rx-7910000000-716c2952919bdf20f034	0.851343			13(S)-HOTrE		+	277.216	11.75	277.216	93.072	47387.8	48937.4	44968.5	62052.4	80221.7	28099.6	28628.5	34678.5	63471.2	35085.6	37244.7	25508.7	53884.2	21449.8	43693.5
p1-0335.2579-012.06-splash10-0596-9301000000-aec543ab1677125460be	0.817915			(±)5(6)-EET methyl ester		+	335.258	12.16	335.258	81.07	50805.7	15357.4	43569.3	32280.2	45040.7	92443.7	19389.9	57692	106993	24912.6	41956.9	15974.3	52411.7	58023.6	56484.4
p0-0323.0302-001.18-splash10-004j-9310000000-37ee526b67236b75acd6	0.893209	HMDB0000288	C00105	Uridine 5'-monophosphate	Pyrimidine nucleotides	-	323.029	1.1	323.028	111.013	52375.8	62494.4	69649.4	38257.5	83456.1	39538.6	72497.9	37851.7	114151	51184.3	37232.9	48533.2	37627.7	36472.2
p0-0153.0181-002.43-splash10-0a4i-5900000000-f3c7046c4daf1237bdf2	0.904228	HMDB0000152	C00628	Gentisic acid	Benzene and substituted derivatives	-	153.018	2.75	153.018	81.054	52671.8	57106.7	53231.1	30765.8	18669.1	42571.9	73501.6	50566.8	40655.1	94259.7	59665.2	127104	60507.8	48492.1	14260.6
p0-0755.2068-005.78-splash10-0a4i-0000000900-17aa6c501cc114a98dba	0.838089			2-(3,4-dihydroxyphenyl)-3-[(2S,3R,4S,5S,6R)-4,5-dihydroxy-3-[(2R,3R,4R,5R,6S)-3,4,5-trihydroxy-6-methyloxan-2-yl]oxy-6-[[(2R,3R,4R,5R,6S)-3,4,5-trihydroxy-6-methyloxan-2-yl]oxymethyl]oxan-2-yl]oxy-5,7-dihydroxychromen-4-one		-	755.207	5.63	755.207	301.039	56559.4	60987.3	48513.3	70203.5	81109.5	42182.7	99357.2	73427.2	84127.2	41714.9	14280	15487.4	31188.8	31156.1	51654.3
p1-0107.0852-005.28-splash10-00kf-9000000000-8e522966065870bc0c87	0.821621	HMDB0059924	C06756	p-Xylene	Benzene and substituted derivatives	+	107.085	5.23	107.085	91.054	57046.9	56992.4	53753.3	30366	54626	62765.9	114161	106530	67949.7	16122.1	29553.6	37143.3	72507.4	144502	86662.4
p1-0247.1285-003.46-splash10-01pc-6900000000-fa953ea4217a43c1af25	0.896567			Asp Leu	Mini Peptide	+	247.129	3.49	247.128	86.103	57176.7	57404.5	55429.1	68049.9	75105.6	79484.5	90802.3	80582.3	168131	26043.6	52996.3	48805.7	77815.6	38469.1	23070.1
p1-0255.2095-012.73-splash10-0a4u-3900000000-89a02d1b1fca565e903e	0.91202	HMDB0002961	C03917	Dihydrotestosterone	Steroids and steroid derivatives	+	255.209	12.86	255.209	159.124	59325.7	34735.5	61078.5	29119.5	61458.7	66691.2	55942.5	80861.1	46942.4	45673.6	57312.6	47215.5	56352.3	42758.5	46704.4
p1-0873.2648-005.93-splash10-000i-0090200000-753c8a13ca65472fa3d8	0.828672			Kaempferol 3-rhamnosyl-(1->2)-[xylosyl-(1->3)-rhamnosyl-(1->6)-galactoside]		+	873.265	5.92	873.265	287.058	62110.7	57361.8	49499.2	125286			62078.7	68591.7	96850.4	35031.7	29239.2	24870.6		48158.1
p1-0233.1525-008.07-splash10-008a-0900000000-d6c17045ffdc39ba46e9	0.865388			7,8-Bis(hydroxymethyl)-1,4a-dimethyl-3,4,4a,5,6,7-hexahydro-2H-benzo[7]annulen-2-one		+	233.153	8.08	233.153	173.131	63027	61811.9	67345.7	39010.9	17541.3			29694	9042.08	45241	15181.4	30844.8	58394.8	183891	300468
p1-0233.1510-011.23-splash10-02hm-0900000000-6bd43a7580117c7c7c7d	0.938254			NCGC00385483-01		+	233.151	11.42	233.151	173.132	63253.1	89283.4	75254.6	44786.1	84749.6		57684.7	75305.8	99255.6	88770.8	66181.8	92956.6	136166	73392.7	107889
p0-0121.0301-003.93-splash10-00di-3900000000-a12626ca3cb1192ca8f0	0.999967	HMDB0011718	C00633	4-Hydroxybenzaldehyde	Organooxygen compounds	-	121.031	3.31	121.031	93.033	64466.5	58800.1	59263.4	52063.1	25118.7	48443.7	136067	125341	38289.3	17801.5	25208.7	48747.5	67742.6	58781.3	55951.9
p1-0301.2162-009.88-splash10-0a4j-0920000000-53e7ebc580f3e6c1a391	0.902468			(±)12-HEPE		+	301.216	9.89	301.216	255.205	65187	69542.9	69867.8	38869.5	191732	321002	32011.8	141330	48783.9	14080.8	32145	5992.2	4354.75	5099.14	7505.36
p1-0225.1112-005.57-splash10-02am-2900000000-85b20e38a73bdfc106e3	0.86189			(3Z)-3-Butylidene-6,7-dihydroxy-4,5,6,7-tetrahydro-2-benzofuran-1(3H)-one		+	225.111	5.5	225.111	119.087	69505.5	59481.2	61783	51065.3	105057	89498.8	266321	5425.94	99881.5	47995.3	17107.1	15504.9	34827.8	54757.3	31904.3
p1-0193.1194-010.76-splash10-00o3-3900000000-687c053ed3e9f678f46d	0.836635	HMDB0039643		11,12,13-Trinor-1,3,5-bisabolatrien-10-oic acid	Prenol lipids	+	193.119	10.85	193.119	119.085	70723.3	65185.5	107113	53380.6	92480.7	47911.4	40999.9	66592.3	71426.8	84119.3	108310	80201.9	83426.5	85669.6	76260.5
p1-0265.1434-007.78-splash10-05tf-0900000000-c95789ce8b97708e812f	0.894963	HMDB0035140	C06082	(S)-Abscisic acid	Prenol lipids	+	265.143	7.5	265.143	173.13	71782.2	71778.1	72631.3	52189.6	53117.7	214867	63981.5	13780	72684.1	24819.3	40917.6	43707.4	50935.9	61777.5	47491.8
p1-0317.2116-006.89-splash10-0udj-0930000000-c5e70e9cdbaef46a958b	0.871272			17-Hydroxy-15,16-epoxykauran-18-oic acid		+	317.212	6.92	317.212	271.206	72622.4	71740.8	77581.3	58016	189195	167358	46830.4	42569.7	61572.3	26551.6	64625.8	58989.5	53233.6	57136.1	59123.7
p1-0311.1112-006.23-splash10-001i-0900000000-a5e6396d173e6cfd2790	0.911283			[(2S,3R,4S,5S,6R)-3,4,5-trihydroxy-6-(hydroxymethyl)oxan-2-yl] (E)-3-phenylprop-2-enoate		+	311.113	6.13	311.111	131.05	72926.5	73501.7	69262.6	37266.8	30912.4	71294.8	25156.7	151965	15010.6	44309.9	63780.2	341849	31581.9	41110.5	17932
p0-0346.0596-000.81-splash10-0059-9600000000-e967a598ba013de60103	0.946872	HMDB0003540	C01367	3'-AMP	Ribonucleoside 3'-phosphates	-	346.056	0.76	346.056	78.963	73482.5	71468.6	63287	76227.7	99268.5	62326.4	60844.1	67725.7	91217.3	90899.7	75979.7	74059.5	37768.5	23581.4	66598.5
p0-0137.0245-003.47-splash10-000i-5910000000-8151161a58a7527585a5	0.951913	HMDB0001895	C00805	Salicylic acid	Benzene and substituted derivatives	-	137.024	3.45	137.025	92.996	77091.3	80404.4	78595.5	107052	117677	71308.7	41688.9	80575.4	33423.6	14627.6	49066.2	100227	124843	123385	86775.5
p1-0327.0779-010.60-splash10-0v00-3894000000-0539eeb64c29e308ba82	0.854645			Triphenylphosphate		+	327.077	11.39	327.077	98.986	78672.4	99062.9	86376.4	82663.1	173457	134884	154446	127624	158977	78519.5	53871	93600.4	51715.4	87704.7	94162.9
p1-0163.0648-005.18-splash10-0ugi-9500000000-d38487707cc9d4e9ae8c	0.95613	HMDB0033833		Methyl cinnamate	Cinnamic acids and derivatives	+	163.074	2.99	163.073	103.056	79071.3	85569.6	55081.5	53099.7	64939.1	109561	92408.4	53867.8	86586.3	70339.8	104286	192448	199193	55484.3	42528.2
p0-0489.1627-003.94-splash10-01q4-2940200000-4a8f862b22e961ed2add	0.802851			(4aS,5R,6S)-1-Oxo-5-vinyl-4,4a,5,6-tetrahydro-1H,3H-pyrano[3,4-c]pyran-6-yl 6-O-[(2R,3R,4R)-3,4-dihydroxy-4-(hydroxymethyl)tetrahydro-2-furanyl]-beta-D-glucopyranoside		-	489.163	4	489.163	293.087	79422.8	85649	82750.9	59601.7	15796.2	196108	458280	2990.1	22913.3	92621.5	3276.24	10587.4	4015.45	10357	77629.6
p1-0221.1898-012.27-splash10-0089-3900000000-77424d1b0f5ceabf27c0	0.882237	HMDB0036789	C16908	Caryophyllene alpha-oxide	Prenol lipids	+	221.19	12.02	221.19	175.126	79511.5	62567.9	53167.7	55062.1	61949.3	80248.7	70078.4	83429	73876.4	70444.9	65018	70541.8	63681.5	68024.6	61291.2
p1-0341.1380-008.32-splash10-01rf-0691000000-30ce240381db5b51047f	0.936029			5-[6-(3-hydroxy-4-methoxyphenyl)-1,3,3a,4,6,6a-hexahydrofuro[3,4-c]furan-3-yl]-2-methoxyphenol		+	341.138	8.35	341.138	137.064	81969.9	83327.8	89426.4	36681.9	92689.1	362692	49758	46041.7	200447	49108.5	43283.4	71501.2	24248.7	23110.4	20210.4
p1-0365.1991-011.32-splash10-06rb-0951000000-29467b9baf49be8796bd	0.866797			DODECAHYDRO-8''-HYDROXY-1'',2'(5'H)-FURAN-5',5''-[5H-1,4A](METHANOXYMETHANO)NAPHTHALEN]-2,9''-DIONE		+	365.199	11.39	365.199	161.134	84050.3	74099.8	76327.1	81322.4	54406.6	99808.7	92009.7	91998.4	65414.1	75569.9	117853	92830.6	80296.8	40025.7	83868.2
p1-0331.1540-007.53-splash10-0ug0-0970000000-1dd1b86f30ebdf8737ad	0.931132			Naphtho[2,3-b]furan-9(4H)-one, 4,8-bis(acetyloxy)-4a,5,6,7,8,8a-hexahydro-3,4a,5-trimethyl-, (4S,4aR,5S,8S,8aS)-		+	331.153	7.44	331.154	151.073	84247.5	84678.2	76096.1	335237	108865	200613	42597.7	27474.2	22466.7	40123.7	56067.5	53172.2	28863.1	20078.2	15977
p1-0487.3408-008.53-splash10-0udi-0970600000-d29dd7e86de562724b0f	0.911376			Olean-12-en-28-oic acid, 2,3,19,24-tetrahydroxy-, (2alpha,3beta,5xi,9xi,19alpha)-		+	487.341	8.56	487.341	451.32	84646.4	147288	69083.4	130712		59589.8	158926	98063.9	136601	98064.6	53791.4	124686	100639	200135	79091.2
p1-0397.1104-004.60-splash10-0002-0039000000-e67a114be38d3822ee7c	0.857016			(1S,4aS,7aS)-1-(beta-D-Glucopyranosyloxy)-7-(hydroxymethyl)-1,4a,5,7a-tetrahydrocyclopenta[c]pyran-4-carboxylic acid		+	397.11	4.66	397.11	235.059	88462	91771.1	91784.2	47855.3	86826.3	62185.8	113916	198330	172410	94749	26616	46952.4	55205	178431	40295
p1-0395.2928-011.48-splash10-0002-0944000000-af89ab25336d6448423b	0.925257	HMDB0015567		Calcipotriol	Steroids and steroid derivatives	+	395.293	11.38	395.293	147.118	89205.4		69474.1	69951.9	48195	84221.6	69603.5	95059.6	59485.1	94526.8	93468.5	91811.9	103961	55361.9	112244
p1-0335.0660-000.98-splash10-00dr-1914000000-f326ea251468744f7456	0.959214	HMDB0000229	C00455	Nicotinamide ribotide	Pyridine nucleotides	+	335.067	0.95	335.066	123.055	96009.2	106817	67577.1	93951.6	132877	60860.9	43752.7	27430.5	120188	122644	114679	119286	75045.8	47226.7	100801
p1-0309.0944-006.95-splash10-0002-0900000000-27902ce2b8ecd3bbbaf2	0.94303			beta-D-Glucopyranose, 1-O-[(2E)-3-(2-hydroxyphenyl)-1-oxo-2-propen-1-yl]-		+	309.097	7	309.094	147.043	98495.7	120369	168389		7857.51	111731	21720.4	154950	26430	57609.7	67912.4	1.15473e+06	15984.4	37143.7	977206
p1-0257.0808-008.23-splash10-0udi-0900000000-752006585a916d3b4562	0.932976	HMDB0030808	C09827	(S)-Pinocembrin	Flavonoids	+	257.081	8.27	257.081	153.018	98566.1	97218.7	98155.7	108953	117474	171790	42357.9	81885.1	166205	83652.6	40156.9	35165	139266	39247.7	9209.24
p1-0763.2056-006.82-splash10-03di-0000100900-3c1d86084e96ea3d7ee3	0.989425			7-[6-[[3,4-dihydroxy-6-methyl-5-[3,4,5-trihydroxy-6-(hydroxymethyl)oxan-2-yl]oxyoxan-2-yl]oxymethyl]-3,4,5-trihydroxyoxan-2-yl]oxy-5-hydroxy-3-(4-hydroxyphenyl)chromen-4-one		+	763.206	6.79	763.206	477.204	101707	96356.8	102387	176885	148825	97080.7	29443.8	120369	65313.9	63970.2	15158.9	107118	179882	55898.5	3396.03
p0-0156.0680-003.18-splash10-03di-3900000000-5f70d34e44f33240580c	0.999951			N-ACETYLPROLINE		-	156.067	3.13	156.068	114.114	106087	106005	109095	148340	295334	248798	156555	105516	68456	24818.7	51165	36547.4	2273.5	3789.98
p1-0215.1436-008.79-splash10-0a4j-0900000000-8963c2e70fade0777ff4	0.919286			2(4aH)-Naphthalenone, 5,6,7,8-tetrahydro-6-hydroxy-4a,5-dimethyl-3-(1-methylethenyl)-, (4aR,5R,6R)-		+	215.144	8.81	215.144	159.114	106175	77587.5	78590.4	108388	48662.3		54425	57868.4	207455	75789.3	118044	55913	71430.9
p1-0413.3463-010.62-splash10-000g-0973000000-ecbc7cdef12a4cbe5194	0.8755	HMDB0001438		25-Hydroxyvitamin D2	Steroids and steroid derivatives	+	413.346	10.68	413.346	395.324	108291	81781.1	86556.9	89022	148935	75815.1	78341.8	95901.9	86838	46762.8	112526	63194.3	86168.7	98121.3	78293.7
p1-0235.1684-007.28-splash10-000x-4900000000-c7d2d8bd43605c78f9df	0.871629			2-Naphthaleneacetic acid, decahydro-8-hydroxy-4a,8-dimethyl-alpha-methylene-		+	235.168	7.32	235.168	91.059	113620	112275	118723	29744.4	35789.4	34855.4		28350.8	21217.6	11256.3	9686.13	8794.14	6328.32	5711.97	1.43158e+06
p0-0427.1605-006.80-splash10-004j-3960100000-8998e0b540f74f2c04d7	0.829984			ROSAVIN		-	427.161	6.85	427.16	59.02	114988	106848	102653	45997.7	22189.5	37332.1	108588	254107	124790	35475	18240.2	90749.5	298083	46493	72593.3
p1-0480.2058-004.25-splash10-053r-0910400000-4431a441342c3dfc2c27	0.879817			Hexopyranoside, 3,4-dimethoxyphenyl 6-O-(6-deoxy-alpha-L-mannopyranosyl)-		+	480.206	4.27	480.206	147.063	119761	107487	107505	116200	102946	52031.4	50271.3	40883.2	96941.5	132796	174586	300288	113274	97109.4	57410.7
p1-0773.2086-005.32-splash10-0udi-0029100000-29d6cdf87999cf5c19f5	0.904529			quercetin-3-O-glc-1-3-rham-1-6-glucoside		+	773.209	5.36	773.209	287.057	120174	120041	115522	78340.1	119263	87108.4	157265	129412	46629.3	48727.3	26639.4	162733	34642.1	126044	275037
p1-0181.0853-004.21-splash10-00di-6900000000-fdc6a7ae7ea987654693	0.901439	HMDB0033761		4-Methoxybenzyl acetate	Benzene and substituted derivatives	+	181.085	4.23	181.085	121.06	126129	111015	133958	186707	96375.9	43686	241932	282301	84662.6	156054	160243	118414	102608	258284	196845
p0-0153.0186-003.46-splash10-0a4i-1900000000-d58418491f64954f88e7	0.987102	HMDB0001856	C00230	Protocatechuic acid	Benzene and substituted derivatives	-	153.019	3.16	153.019	108.022	126408	145005	123541	15661.1	58870.6	66815.3	152471	165518	18269.1	464730	490916	61342.1	52217.3	224242	164343
p1-0319.2271-007.29-splash10-0002-0950000000-6078c9d664c38894fbb7	0.890361			(Z)-5-[(1S,2R,4aR,8aR)-5-(hydroxymethyl)-1,2,4a-trimethyl-2,3,4,7,8,8a-hexahydronaphthalen-1-yl]-3-(hydroxymethyl)pent-2-enoic acid		+	319.227	7.35	319.227	273.217	129401	129065	127427	113831	416802	242929	45668	32253.2	311635	54464.9	67930.6	56708.5	90617.1	22191.9	28230.5
p0-0137.0342-004.05-splash10-000l-7900000000-821d53749e8925aab3a6	0.905833	HMDB0059965	C16700	3,4-Dihydroxybenzaldehyde	Benzene and substituted derivatives	-	137.034	4.13	137.034	93.035	136023	138589	138485	109420	122526	90024.2	51806.9	52566.3	129409	224164	110321	149767	181656	266846	158428
p1-0273.0745-005.81-splash10-0fk9-0920000000-883c3755ac8668818048	0.917526	HMDB0128074		5,7-dihydroxy-2-(4-hydroxyphenyl)-3,4-dihydro-2H-1-benzopyran-4-one	Flavonoids	+	273.075	5.88	273.075	153.078	137581	149074	160823	268563	189727	189479	111161	117817	127637	71415.6	92794.6	105101	163547	68556.9	157524
p1-0222.0953-000.75-splash10-000i-5900000000-460a1daec4daf2f3677a	0.927119			N-ACETYL-D-MANNOSAMINE		+	222.097	0.74	222.095	105.11	138653	156710	130594	180589	143998	142382	57875	116526	156183	124383	132286	161991	93320.5	147672	158217
p1-0403.3361-010.55-splash10-0udi-0961200000-8bdb914a3e175b1d9ac3	0.839229			4,4'-Diaponeurosporene		+	403.336	10.56	403.336	213.162	144280	224860	154309	182133	256738	201614	180379	217799	130669	66563.1	83851.7	170861	92939.6	160248	129360
p1-0169.0479-004.47-splash10-01b9-9500000000-d8a0f78b0252453ad4b2	0.821819	HMDB0000750		3-Hydroxymandelic acid	Phenols	+	169.048	4.51	169.048	151.044	146451	154683	158579	298473	216546	149470	136283	151668	143957	120102	177399	78891.2	166937	155718	104073
p1-0565.1508-004.64-splash10-014i-0001190000-937de5ef2c9f323d7e4f	0.925101	HMDB0030803		Corymboside	Flavonoids	+	565.151	4.7	565.151	511.118	154044	192644	170433	856620	10865.5	94927.4	9497.2	124954	28048.7	59246.3	353190	139405	299074	6611.67	2010.81
p1-0271.0574-008.94-splash10-00di-0490000000-92dd8ada6a080674d2c7	0.805004	HMDB0031715	C14314	6-Hydroxydaidzein	Isoflavonoids	+	271.058	8.81	271.057	153.018	154583	159520	164952	555025	191779	76861.9	62809.7	140749	67087.7	305296	46884.1	146364	106935	18611.9	25246.3
p1-0177.0908-005.82-splash10-015a-1900000000-d08d0b24c5ada515c59e	0.835876	HMDB0037145		3-(4-Methoxyphenyl)-2-methyl-2-propenal	Cinnamaldehydes	+	177.091	5.87	177.091	131.051	156304	170046	167623	126990	92830.2	80022.7	61353.8	55232.1	89878.1	221690	718542	167089	171813	146327	134194
p1-0221.1903-011.05-splash10-05ru-1900000000-b189742b76abe69243ad	0.908586			1,8-Azulenediol, 1,2,3,3a,4,7,8,8a-octahydro-3a,6-dimethyl-1-(1-methylethyl)-, (1R,3aR,8S,8aS)-		+	221.19	10.85	221.19	119.085	161659	184349	246544	154620	229931	132702	140495	153405	185638	236986	178067	221621	287196	182844	166256
p1-0137.0592-003.17-splash10-00kf-9200000000-3a2fd9de45bacfc4b0d3	0.86466	HMDB0029686	C10761	4-Methoxybenzaldehyde	Benzene and substituted derivatives	+	137.064	3.02	137.059	81.071	176295	174723	159714		67187.4	135864	259833	267394	81992.9	108919	104824	109364	54074.7	413119	311041
p0-0739.1899-008.43-splash10-000i-0010000900-54c7bbc93dc53535049e	0.914443			[(2R,3S,4S,5R,6S)-6-[(2S,3R,4R,5R,6S)-2-[5,7-dihydroxy-2-(4-hydroxyphenyl)-4-oxochromen-3-yl]oxy-4,5-dihydroxy-6-methyloxan-3-yl]oxy-3,4,5-trihydroxyoxan-2-yl]methyl (E)-3-(4-hydroxyphenyl)prop-2-enoate		-	739.19	8.47	739.19	284.034	179565	183029	181556	51158.9	41793	131192	28883.5	24329.2	28202.3	90491.3	718365	433224	60262.7	58235.4	8799.19
p1-0247.1323-007.78-splash10-007d-0900000000-0cf70e23b3af79cb6ab9	0.944434			Octopine		+	247.132	7.81	247.132	187.113	180429	174618	177456	169213	294202	497932	109835	127868	741301	57921.1	89173	94585.4	73587.5	54023.2
p0-0184.9873-000.67-splash10-004i-9000000000-6ca896804333d49b905d	0.959068	HMDB0003391	C00631	2-Phospho-D-glyceric acid	Organooxygen compounds	-	184.987	0.71	184.987	78.964	182903	185245	182936	149214	143025	231344	156186	180804	165810	56541.3	266989	87418	70726.9	131731	209086
p1-0163.0780-004.99-splash10-0ufr-9700000000-3a20909400947b0cd906	0.909498	HMDB0033830		Cassiastearoptene	Cinnamaldehydes	+	163.074	4.14	163.08	103.055	184538	186910	154674	37371.1	43634.2	1.17476e+06	114625	27351.8	163511	86162.2	94095.4	148577	83710.4	45315	132712
p1-0291.0864-005.84-splash10-01w1-0920000000-9afae57ed0d9da0a495e	0.805874	HMDB0037954	C09728	(+)-Epicatechin	Flavonoids	+	291.086	5.56	291.086	139.039	188970	180828	188809	269479	146695	40792.6	103341	115828	131083	212750	137215	363819	333766	239886	41576.2
p1-0191.1059-004.84-splash10-003u-2900000000-a60873a443775f96b11c	0.808046			3-Dimethylallyl-4-hydroxybenzaldehyde		+	191.106	4.64	191.106	131.086	196349	218449	206653	167279	255908	93418.9	158921	287453	52919.3	153252	175363	342798	190854	398012	1.07719e+06
p1-0503.1883-005.33-splash10-0w99-0879330000-674f474e6f0022a021ea	0.936221			2-(hydroxymethyl)-6-[4-[(2S,3S)-3-(hydroxymethyl)-5-[(E)-3-hydroxyprop-1-enyl]-7-methoxy-2,3-dihydro-1-benzofuran-2-yl]-2-methoxyphenoxy]oxane-3,4,5-triol		+	503.188	5.37	503.188	323.126	198115	192373	191261	123880	215368	283827		30834	283273	683008	281872	254102	118873	172433	7604.65
p0-0154.0620-000.65-splash10-0006-9000000000-84e0f714a37b313b1929	0.964765	HMDB0000177	C00135	L-Histidine	Carboxylic acids and derivatives	-	154.063	0.63	154.062	93.05	198249	196283	191584	205336	137082	211808	313514	162069	154372	28363.5	150201	99775	37899.1	157378	118575
p0-0609.1468-005.78-splash10-0a4i-0040009000-ef168fd7da0f3b9c731e	0.943723			Luteolin-7,3'-di-O-glucoside		-	609.147	5.85	609.147	285.042	202866			76234		235904	91966.5		55606.8	38460	532086
p1-0611.1624-004.72-splash10-000i-0092102000-7c718458e474c2692286	0.88993			Luteolin-3',7-di-O-glucoside		+	611.162	4.75	611.162	449.107	204160	225661	45703.4	217861	184178	555240	95895.7	184668	245361	17622.3	12548.8	70430.6	76752.5	41239.8	82595.4
p0-0662.1055-002.10-splash10-0006-0000290000-1fe1304861e75cc24db6	0.956694	HMDB0000902	C00003	NAD	(5'->5')-dinucleotides	-	662.103	1.4	662.1	540.056	208309	148010	54183.7	453919	90429.8	23740.2	150007	180716	53263.5	41094.1	3016.73	112495	25776.8	201207	5529.64
p1-0191.1802-011.11-splash10-00kf-9300000000-895df2cff1207daf09c4	0.83892			3,5,7-Trimethyl-2E,4E,6E,8E-undecatetraene		+	191.177	11.31	191.18	121.103	212405	144344	192502	290459	181754	134386	195872	117676	161572	153291		164160	175943	188237	144198
p1-0397.3832-013.42-splash10-0002-1941000000-26c9fd2f034f06b7f9bb	0.949105	HMDB0000852	C01753	beta-Sitosterol	Steroids and steroid derivatives	+	397.38	13.36	397.383	147.118	217102	70319.1	180796	216314	205801	225460	204628	171453	160443	216724	188382	186775	135979	134157	182207
p1-0211.0962-005.54-splash10-05xu-3900000000-0675baadc783144a6f9f	0.874391	HMDB0039428		2-Methoxy-3-(4-methoxyphenyl)propanoic acid	Phenylpropanoic acids	+	211.096	5.58	211.096	77.044	218651	216039	224129	179838	200434	413178	258619	179399	362144	156166	268569	166353	188469	245950	92155.7
p1-0744.0866-001.25-splash10-0zfr-0100396200-ff960d0342ffb98dd437	0.977199	HMDB0000217	C00006	NADP	(5'->5')-dinucleotides	+	744.083	1.27	744.08	604.022	224465	232796	200103	240326	121587	104083	206921	151152	118478	57065.6	242171	76453.9	98603.8	122343	153633
p0-0403.1390-007.35-splash10-0006-0190000000-f5242b07e2ae63871c0b	0.929883			4-[(E)-2-(3-Hydroxy-5-methoxyphenyl)vinyl]phenyl beta-D-glucopyranoside		-	403.139	7.39	403.139	241.085	226026	231996	226077	627837	72077.6	284079	35061	136415	168782	233866	85744.6	203124	230484	322014	114210
p1-0348.0711-004.11-splash10-000i-0900000000-d85edbf605ea2217f466	1	HMDB0000045	C00020	Adenosine monophosphate	Purine nucleotides	+	348.068	4.21	348.071	136.084	229253	249946	227044	131339	143122	88813	281379	250082	95661.3	172231	206086	160067	109437	208579	214397
p1-0278.1242-002.14-splash10-03di-0900000000-519b64c103870ad0a7de	0.877223	HMDB0001495	C01449	Queuine	Pyrrolopyrimidines	+	278.124	2.2	278.124	163.06	230124	250447	78388.2	52220.1	5252.25	1426.45	3622.86	39428.5	11937	5237.15	508797	163171	65360.6	745896	23771
p0-0182.0461-002.36-splash10-0a4i-2900000000-ce97b8eaf8e9bc9c30f2	0.877068	HMDB0000017	C00847	4-Pyridoxic acid	Pyridines and derivatives	-	182.046	2.39	182.046	138.054	232426	277337	177616	128549	31063.9	29752.8	128299	899362	268886	130831	46078.3	332598	209736	130472	8718.42
p1-0263.2385-012.69-splash10-067m-9800000000-609d58e2387914e5a6cf	0.8358			5-(1-hydroxypropan-2-yl)isolongifol-4-ene		+	263.237	12.48	263.237	81.072	233194	253186	220017	381641	190990	215237	209241	228433	252429	190856	310099	117408	173712	152368	202038
p1-0159.0274-011.05-splash10-0092-7900000000-e2bd1afeda331edb990e	0.845728			fumarylacetic acid		+	159.027	11.1	159.027	123.006	235935	220965	220240	298063	210794	166594	290222	235163	177210	142986	220707	150076	198036	203699	155916
p1-0441.3357-010.98-splash10-00e9-0961100000-4c8df27663b6b9cf9f44	0.935377			3aH-Cyclopenta[a]chrysene-3a-carboxylic acid, 1-acetyleicosahydro-9-hydroxy-5a,5b,8,8,11a-pentamethyl-, (1R,3aS,5aR,5bR,9S,11aR)-		+	441.336	11.08	441.336	405.312	240201	403917	370767	499705	314780	270855	386602	377313	339093	299622	349507	286126	352810	433320	601904
p1-0277.1073-008.63-splash10-001i-1900000000-435e18c5c8bf07388b95	0.834439	HMDB0132703		8-(1,2-dihydroxy-3-methylbut-3-en-1-yl)-7-methoxy-2H-chromen-2-one	Coumarins and derivatives	+	277.107	8.65	277.107	131.048	240278	227848	205484	256777	79042.8	12050.5	12510.7	68819.5	15862.1	367255	863746	246068	428922	35046.5	23308.4
p0-0346.0564-001.28-splash10-0059-7900000000-a95e445a68efe86755f7	0.977333			2'-DEOXYGUANOSINE 5'-MONOPHOSPHATE		-	346.056	1.27	346.056	78.964	242925	279984	243478	303572	370747	219892	6435.21	156752	362460	258540	220352	258671	140472	86042.7	191391
p1-0743.2770-005.45-splash10-0ldi-0092200000-8915c7e487349e3c3152	0.892016			(2S,3R,4S,5S,6R)-2-[4-[(3S,3aR,6S,6aR)-6-[3,5-dimethoxy-4-[(2S,3R,4S,5S,6R)-3,4,5-trihydroxy-6-(hydroxymethyl)oxan-2-yl]oxyphenyl]-1,3,3a,4,6,6a-hexahydrofuro[3,4-c]furan-3-yl]-2,6-dimethoxyphenoxy]-6-(hydroxymethyl)oxane-3,4,5-triol		+	743.277	5.48	743.277	265.106	245836	234854	260228	146587	123188	259982	451158	277913	189324	285304	257598	312774	326785	268876	244356
p1-0421.1886-009.55-splash10-00di-0951200000-044a4d7a8bc2bb745e1d	0.963374			[(2'R,3R,4'R,4a'R,5S,5'R,7'S,8a'S)-5-(3-Furyl)-4',7'-dihydroxy-2'-methyl-2-oxooctahydrodispiro[furan-3,1'-naphthalene-5',2''-oxiran]-4a'(2'H)-yl]methyl acetate		+	421.189	9.57	421.189	403.301	248877	243746	226793	274706			225102	191667	364015	91535.9		179516	198568	964189	420765
p1-0425.3716-009.54-splash10-004i-0961300000-70db204886b74d01f700	0.946669			NCGC00385747-01		+	425.372	9.37	425.372	203.178	252986	257996	250694	501495			254343		708897		105710	76764.9	112879	41439.7	85576.5
p0-0452.2772-011.93-splash10-0a4i-0190100000-3168e52e30fea53ed815	0.943307			Phosphatidylethanolamine lyso 16:0		-	452.279	11.93	452.277	255.234	257290	246220	241703	173444	201829	127807	141698	111167	174626	202547	237369	363760	430017	129652	181803
p1-0263.0863-000.70-splash10-01qi-4900000000-9f506efe88665c00a009	0.84956			Asp Glu	Mini Peptide	+	263.086	0.74	263.086	84.052	261220	323499	310500	420588	342059	324598	194485	266015	208991	205270	298204	275757	383176	194527	280753
p1-0288.2789-011.24-splash10-000i-5390000000-224f676d7ea56b024c36	0.822447			C17-Sphinganine		+	288.29	11.16	288.29	106.087	275312	303842	283123	183225	195283	306817	182379	236201	256664	263098	239079	270817	275191	256350	249851
p0-0665.2157-001.23-splash10-014i-0503219000-4fa9674c45efac5b114c	0.832368	HMDB0003553	C01613	Stachyose	Organooxygen compounds	-	665.217	1.05	665.216	179.057	278335	400536	262834	534290	262580	191384	129768	294895	580219	130723	332915	339380	218338	543500	219358
p1-0327.0054-011.38-splash10-0002-9000000000-1a6a8f5f725f0619eef1	0.95509			Tris(1-chloro-2-propyl)phosphate		+	327.008	11.36	327.005	98.985	289488	330988	298548	269966	392774	581191	488830	343397	465462	276350	214660	349454	293175	361225	276450
p1-0353.0614-005.62-splash10-004i-0149000000-612a74cdc33d3eb51437	0.800144			Daphnoretin		+	353.061	5.69	353.061	325.072	293036	287758	307384	366486	330686	173545	210940	260947	360631	287667	284551	246062	266311	277036	241661
p1-0595.1430-008.08-splash10-000b-0894110000-b445f6fd1a36368e56e5	0.94246			Kaempferol-3-Glucoside-2''-p-coumaroyl		+	595.143	7.95	595.143	309.097	309742	335201	312538	1.08337e+06	723053	59722.7	364730	35192.7	9384.63	169287	97510	74700.2	93094.4	110661	571488
p1-0535.1417-005.77-splash10-001j-0015900000-51cc7e99116c47021bd2	0.899133			5,7-dihydroxy-2-(4-hydroxyphenyl)-6,8-bis(3,4,5-trihydroxyoxan-2-yl)chromen-4-one		+	535.142	5.84	535.142	409.09	311097	226977	214929	661555	271381	130442	197925	248409	229605	330042	274484	320627	579579	292403	39528.7
p1-0179.0699-002.45-splash10-00kf-9500000000-cb63b7845c952a79b47c	0.822868	HMDB0141782		(2E)-3-(4-hydroxy-3-methoxyphenyl)prop-2-enal	Benzene and substituted derivatives	+	179.07	2.78	179.07	147.042	324860	357473	395384	217117	316394	301927	811758	1.17542e+06	1.71037e+06	330426	560421	316623	146816	188478	296234
p0-0149.0470-000.70-splash10-0a4i-9000000000-f403bc53f88e18e21719	0.847167	HMDB0001644	C00310	D-Xylulose	Carbohydrates and carbohydrate conjugates	-	149.047	0.75	149.047	59.016	325263	324528	340765	173384	328208	303352	525926	432706	470313	267253	300628	257407	359812	458349	433810
p0-0431.0992-005.87-splash10-03dl-0039000000-eaabb6d62169fbf67ed8	0.941361			Isovitexin		-	431.099	5.92	431.099	311.057	336482	327252	339638	389478	22979.9	589048	66274.6	125769	76512.8	282491	1.54875e+06	342639	132764	13262	14607.4
p1-0945.2809-005.98-splash10-000b-0160000009-9eb5f9954da11fd2c3b5	0.91677			[(2S,3R,4S,5R,6S)-6-[(2S,3R,4S,5R,6R)-4,5-dihydroxy-2-[5-hydroxy-2-(4-hydroxyphenyl)-4-oxo-7-[(2S,3R,4S,5S,6R)-3,4,5-trihydroxy-6-(hydroxymethyl)oxan-2-yl]oxychromen-3-yl]oxy-6-[[(2R,3R,4R,5R,6S)-3,4,5-trihydroxy-6-methyloxan-2-yl]oxymethyl]oxan-3-yl]oxy-4,5-dihydroxy-2-methyloxan-3-yl] acetate		+	945.281	5.84	945.281	287.056	340261	287981	324503	1.97582e+06	56371.5	42071.5	830723	208739		432950	6823.47	84641	18822.1	58973.4	25123.1
p1-0107.0854-000.18-splash10-014l-9000000000-41bd4972412407364678	0.858624	HMDB0059851	C07212	o-Xylene	Benzene and substituted derivatives	+	107.087	3.04	107.085	77.039	345793	425836	525196	531561	561131	1.19579e+06	232512	77955.5	511791	216777	140319	211182	988688	254435	483947
p1-0203.1486-000.70-splash10-00di-9000000000-dfee41a3fb6334733261	0.904251	HMDB0001539	C03626	Asymmetric dimethylarginine	Carboxylic acids and derivatives	+	203.149	0.71	203.149	70.069	351329	364556	398828	457492	382699	594130	249356	195342	313596	190419	365685	230626	235468	333883	552299
p1-0428.0358-000.98-splash10-000i-0911000000-4defbcdfcccb26f9c2ed	0.962415			Adenosine_Diphosphate		+	428.036	0.99	428.036	136.062	365587	319271	242431	420998	236160	226949	247831	217305	60912.4	142952	243820	236163	73420.5	124992	151819
p1-0325.1138-000.73-splash10-004s-5900000000-08acb0f988ad635e7a45	0.976508	HMDB0011742	C19632	Kojibiose	Fatty Acyls	+	325.113	0.75	325.114	145.049	366872	509862	326860	349189	326270	221551	581214	674675	356165	528238	311908	628577	489192	612162	518419
p1-0485.1238-003.77-splash10-000i-0001900000-68b31d95367bfeb8bf6f	0.837882			beta-D-Fructofuranosyl 6-O-(4-hydroxybenzoyl)-alpha-D-glucopyranoside		+	485.124	3.43	485.124	317.079	366907	428385	418277	77684.1	23765	35321.6	397502	89975.8	163291	1.90948e+06	768250	240118	67581.3	195245	764867
p1-0700.2813-005.12-splash10-0udi-0363101900-79e206657e7c26e2bb5f	0.910742			2-[4-[(3S,3aR,6S,6aR)-6-[3-methoxy-4-[3,4,5-trihydroxy-6-(hydroxymethyl)oxan-2-yl]oxyphenyl]-1,3,3a,4,6,6a-hexahydrofuro[3,4-c]furan-3-yl]-2-methoxyphenoxy]-6-(hydroxymethyl)oxane-3,4,5-triol		+	700.281	5.19	700.281	235.094	368008	338641	343920	100676	79661.9	1.88276e+06	356097	41642.2	407540	121216	103592	630015	11433.6	142677	14253.3
p0-0299.0199-005.63-splash10-0fka-0940000000-9965c8bc75e248ba0fe7	0.904761			EMODIC ACID		-	299.02	5.69	299.02	151.004	368722	338060	346436	439821	454069	159558	214677	214078	381324	309668	337906	281880	330952	260981	248264
p0-0145.0152-000.76-splash10-05fr-9100000000-d8dcca6c12b35ac49fe8	0.894225	HMDB0000208	C00026	Oxoglutaric acid	Keto acids and derivatives	-	145.015	0.79	145.015	101.024	374955	597277	493438	144797	729925	1.13831e+06	395457	435395	206927	82090.3	296216	249373	52495.1	66988.1	52918
p1-0537.2706-011.37-splash10-000i-0895630000-b265c534573c040d9c8d	0.908816			DESACETYL (7)KHIVORINIC ACID, METHYL ESTER		+	537.271	11.42	537.271	435.324	376438	416365	377923	445037	398506	614931	264196	278853	604392	559917	551314	228233	100169	397403	420046
p1-0191.1018-000.69-splash10-001i-9200000000-f06b89d26b9d832d9f63	0.808102	HMDB0039222		N-(gamma-Glutamyl)ethanolamine	Carboxylic acids and derivatives	+	191.102	0.72	191.102	84.045	381026	395606	384138	161036	180493	170055	109611	41672.4	87929.5	30476.1	396820	237827	170142	314595	2.96322e+06
p0-0145.0631-000.62-splash10-00fr-9300000000-ff4b63fbf1ebe665385a	0.802456	HMDB0000641	C00064	L-Glutamine	Carboxylic acids and derivatives	-	145.063	0.66	145.063	127.048	386118	371387	342071	423425	447475	991692	113282	183048	617703	285619	81909.1	369249	77864.6	107642	106640
p1-0353.1368-006.45-splash10-01ti-0593300000-692810d468ace97cec19	0.927654			11-Hydroxy-3-[(1E)-3-hydroxy-3-methyl-1-buten-1-yl]-4-methoxy-9-methyl-5H,7H-dibenzo[b,g][1,5]dioxocin-5-one		+	353.137	6.47	353.137	167.068	393855	402716	403577	275963	506629	663895	94231	313521	538178	356772	451190	422425	525256	321520	123517
p0-0415.1043-006.59-splash10-00kb-0090000000-0236120040dfd6318be7	0.970682			7-hydroxy-2-(4-hydroxyphenyl)-8-[(2S,3R,4R,5S,6R)-3,4,5-trihydroxy-6-(hydroxymethyl)oxan-2-yl]chromen-4-one		-	415.104	6.63	415.104	295.062	394406	385053	366815	257417	160426	908834	17093.5	83893.4	25506.9	603413	1.2216e+06	244770	382405	21715.1	4503.77
p1-0151.0750-003.58-splash10-00p3-9300000000-1a90a03f8c721f0be917	0.891917	HMDB0000764	C05629	Hydrocinnamic acid	Phenylpropanoic acids	+	151.075	3.3	151.075	107.056	407355	428060	408154		190247	23578.7	533694	520682	48703	903271	807217	286868	386205
p1-0181.0491-002.89-splash10-056r-9400000000-58b223fe6a112d3a734c	0.808223	HMDB0011663		3-Hydroxyphenylpyruvic acid	Benzene and substituted derivatives	+	181.049	3.15	181.049	79.056	424506	467273	493080		403508	566511	919606	1.18072e+06		247768	257640	356122	626193	158165	97803.3
p1-0511.3406-008.77-splash10-0w4i-0893500000-2d494f75a97f6d214cf9	0.933232			(5xi,8alpha,9beta,11beta,14beta,16beta,23S,24R)-11,24,25-Trihydroxy-16,23-epoxydammar-13(17)-en-3-one		+	511.341	8.81	511.341	451.318	432385	442043	433418	377256	266235	135176	208289	271035	229511	319045	404717	512486	954551	769603	430916
p1-0201.1281-011.36-splash10-00or-0900000000-829b630ac2b3440f3fbe	0.824566			4-(1-piperazinyl)-1H-Indole (hydrochloride)		+	201.128	11.4	201.128	168.097	435302	438105	414043	413602	242857	394735	298694	414324	374350	533666		494417	542158	337218	400498
p1-0235.1683-006.26-splash10-004r-1910000000-5c152df49cabd593fb3c	0.924947			1,2,4-Metheno-1H-indene-1,5-dimethanol, octahydro-3-hydroxy-alpha~5~,alpha~5~,7a-trimethyl-		+	235.168	6.3	235.168	177.129	442323	466509	449317	620347	273039		8552.37	174417	46411.2	5401.33	7417.24	20804.7	3667.32	4870.67	4.16894e+06
p1-0403.1717-009.07-splash10-0uxr-0962200000-766320d43f0db8905260	0.92845			6(2H)-Benzofuranone, 3,3a,4,5-tetrahydro-5,7-dimethoxy-2-(7-methoxy-1,3-benzodioxol-5-yl)-3-methyl-3a-(2-propen-1-yl)-, (2R,3R,3aR,5R)-		+	403.172	9.05	403.172	165.055	449949	472821	459365	908810	520398	192038	147048	411728	48522.3	948505	796995	561159	516801	280842	156784
p1-0641.1781-003.52-splash10-01ox-0000609000-8714a4d3d0b10e65cd8b	0.857474			Rhamnetin 3-galactoside-4'-glucoside		+	641.178	3.54	641.178	461.1	451224	466833	473624	349799	489263	61766	246777	420242	674921	329677	751370	390458	393128	327349	114761
p1-0324.2881-012.36-splash10-0900-9401000000-f7e5d5e005b772091856	0.897648	HMDB0012252		Linoleoyl ethanolamide	Organonitrogen compounds	+	324.289	12.32	324.288	62.062	451934	488186	443678	146868	218847	19317.9	28442.9	138070	1.06767e+06	930089	518903	460835	225913	482226	902492
p1-0466.3397-009.09-splash10-014j-0971300000-3e2d13cc7ee6fe87c092	0.941178			Triamcinolone aceton		+	466.34	9.12	466.34	448.328	453432	440744	414518					117994		862498	160225	421063	952305	1.32814e+06	517971
p0-0135.0320-000.72-splash10-056r-9000000000-e4d4b441ecc217c7ef3c	0.857348	HMDB0000943	C01620	Threonic acid	Organooxygen compounds	-	135.03	0.7	135.032	75.01	501315	512535	478178	557073	513634	631783	562469	628544	270944	184072	171972	425647	449085	377768	327244
p0-0147.0319-000.92-splash10-000i-9000000000-7a93ff4758a8e1e0b8bf	0.990696			Citramalate(2)		-	147.032	0.94	147.032	87.012	505542	587874	643550	281771	652952	1.00027e+06	349526	413618	693242	526952	819752	362382	746428	347086	513364
p1-0271.0596-006.95-splash10-00di-0390000000-840eb12d1dc31c2b0a75	0.93972	HMDB0003217	C06563	Genistein	Isoflavonoids	+	271.06	6.98	271.06	153.019	511890	558030		183163	1.25921e+06	257792	67236.5	424801	726812	547417	207860	164823	782269	382758	67851
p1-0417.2683-011.37-splash10-014j-0973200000-31848b1430be4f9d6d0a	0.89005			2-Butenoic acid, 2-methyl-, (4R,6R)-3,3,7,9-tetramethyl-6-(3-methyl-1-oxobutoxy)-11-oxotricyclo[5.4.0.0~2,8~]undec-9-en-4-yl ester, (2Z)-		+	417.268	11.38	417.268	197.133	515701	568424	526210	587702	848103	592249	1.17669e+06	529056	822005	716808	734536	581041	519416	363319	671426
p1-0177.1028-007.69-splash10-014i-2900000000-4e83dd3e04899fdadc3c	0.869331	HMDB0000259	C00780	Serotonin	Indoles and derivatives	+	177.103	7.7	177.103	115.058	549670	574270	576721	76483.7	735612	4.18675e+06	57141.1	99659.2	377893	137456	198238	341143	432730	102853	155428
p1-0803.2173-003.60-splash10-0udi-0000203090-1b57712f8217a4ded3b8	0.868682	HMDB0029480		Brassicoside	Flavonoids	+	803.217	3.56	803.217	461.103	585500	583904	599079	446697	605401	105572	294780	564720	896289	450434	1.00466e+06	502757	482474	420771	140929
p0-0564.3390-011.79-splash10-0fb9-0090040000-191cd4b58f9a80aa9a52	0.830608	HMDB0010386	C04230	LysoPC(18:2(9Z,12Z))	Glycerophospholipids	-	564.332	11.81	564.339	279.241	587018	551369	579799	268966	423789	199825	82934.8	100538	938360	1.17394e+06	667125	1.43008e+06	953143	282041	390157
p0-0147.0226-001.36-splash10-0pbi-9200000000-84f5538ba7da480a84ea	0.927928	HMDB0000426	C00815	Citramalic acid	Fatty Acyls	-	147.039	1.33	147.023	85.033	592068	585311	525682	459101	594480	753041	424970	490752	642953	432244	745496	518940	682918	534569	387088
p1-0625.2088-003.50-splash10-004i-0000009000-ae84feb216b7ea5f9e6b	0.803287			Farrerol 5,7-di-O-glucoside		+	625.209	3.15	625.209	463.16	608192	613810	575261	174034	160169	447603	486701	234840	1.80887e+06	632373	415176	711905	766418	1.12989e+06	1.03511e+06
p1-0197.0805-006.36-splash10-00dr-1900000000-2455a497b5609ac8b6ed	0.841362	HMDB0029648		2,4,5-Trimethoxybenzaldehyde	Benzene and substituted derivatives	+	197.081	6.41	197.08	123.044	630475	657164	625946	197512	432035	321729	427505	1.42486e+06	781740	1.74285e+06	663380	262840	460046	643108	296044
p0-0476.2805-011.78-splash10-004i-0090000000-571b4d41ceef8d375f18	0.922284			1-Hydroxy-2-(9Z,12Z-octadecadienoyl)-sn-glycero-3-phosphoethanolamine		-	476.279	11.78	476.286	279.249	630628	458516	414277	319130	388285	174617	77587.3	192187	453387	584437	859183	721034	1.19494e+06	379212	376324
p1-0463.1139-004.40-splash10-0udi-0019100000-412d0bc3eb94372b21cb	0.981483	HMDB0013689	C12141	Peonidin-3-glucoside	Flavonoids	+	463.123	6.79	463.124	301.072	648557	596265	617843	2.09568e+06	962487	420572	217914	382896	411799	268563	267329	133996	245376	122330	139014
p1-0231.0644-005.53-splash10-0udi-1900000000-e4daa8f74621eacfb2e0	0.969913	HMDB0137958		2-benzoylbenzene-1,3,5-triol	Benzene and substituted derivatives	+	231.065	5.57	231.064	153.017	652673	650874	643604	1.17493e+06	994226	1.07536e+06	335542	441529	482525	1.01458e+06	612167	923635	941040	186021	102457
p1-0409.3099-011.38-splash10-0abj-0951000000-4d2bf47ec247a121e01b	0.909876			3-BETA-ENANTHOXYANDROST-1-EN-17-ONE		+	409.31	11.3	409.31	391.311	700740			276001	296953	296148			309262	354379		430977	495437
p0-0306.0812-001.47-splash10-002f-1900000000-ede3cfe8b0d321e67ae3	0.959389	HMDB0000125	C00051	Glutathione	Carboxylic acids and derivatives	-	306.077	1.28	306.081	143.048	722277	775367	648278	327809	516827	835698	34110.7	486678	1.12356e+06	528767	784191	439801	898777	1.14549e+06	2.66032e+06
p1-0368.0946-003.31-splash10-0bt9-0970000000-0e8d6fc8cde2b47ae6ac	0.838192	HMDB0038844		Zeanoside B		+	368.097	3.16	368.095	206.044	735570	763905	797819	667707	538604	578159	686918	624631	446126	1.16873e+06	1.12685e+06	1.08258e+06	796867	390218	322835
p1-0146.1680-000.51-splash10-014i-9000000000-d47416580d915cacb29d	0.818974	HMDB0001257	C00315	Spermidine	Organonitrogen compounds	+	146.165	0.57	146.173	72.082	758267	789192	749850	179445	745489	847453	1.25719e+06	859611	502365	144919	479282	244928	163498	317783	444848
p1-0235.1679-010.95-splash10-05o0-1910000000-25213e441abee11cadf1	0.853103			1H-3a,6-Methanoazulene-3-carboxylic acid, octahydro-7,7-dimethyl-8-methylene-, (3S,3aR,6R,8aS)-		+	235.168	10.98	235.168	175.145	784730	816394	701253	636235	673910	337396	129322	315814	1.0746e+06	1.31078e+06	732176	1.28256e+06	849764	688181	624644
p1-0495.1460-006.23-splash10-001j-0009600000-f3dcca1daf96b093599c	0.830721			7,8,4'-Trihydroxy-3',5'-dimethoxyflavanone 4'-O-glucoside		+	495.147	6.13	495.147	333.095	814234	817466	863824	431459	394815	788084	325145	1.7487e+06	172032	548295	797539	4.83302e+06	419533	502899	165300
p1-0221.0807-007.89-splash10-03di-0900000000-08c52a2c4acaebbd5cbb	0.889062			4,8-dihydroxy-7-(hydroxymethyl)-6-methoxy-3,4-dihydro-2H-naphthalen-1-one		+	221.081	7.96	221.081	163.04	822210	862716	827934	42552.2	159025		2.41767e+06	1.59692e+06	57202.2	65037.5	45093.4	260424	902196	256300	144231
p1-0107.0840-004.57-splash10-00mo-9000000000-fa0621b8a828ccdf8fd7	0.894161	HMDB0059810	C07208	m-Xylene	Benzene and substituted derivatives	+	107.086	4.47	107.084	77.04	825526	794360	836506	890921	448870	1.72749e+06	868984	267387	661918	2.78704e+06	596582	420829	291837	261662	909354
p1-0903.2765-004.69-splash10-0002-0020911010-d4108b6a1843cecac304	0.865098			7-[(2S,3R,4S,5S,6R)-4,5-dihydroxy-6-(hydroxymethyl)-3-[(2S,3R,4R,5R,6S)-3,4,5-trihydroxy-6-methyloxan-2-yl]oxyoxan-2-yl]oxy-5-hydroxy-2-(4-hydroxyphenyl)-3-[(2S,3R,4S,5S,6R)-3,4,5-trihydroxy-6-[[(2S,3R,4R,5R,6S)-3,4,5-trihydroxy-6-methyloxan-2-yl]oxymethyl]oxan-2-yl]oxychromen-4-one		+	903.277	4.72	903.276	287.056	919275	1.09028e+06	983815	2.14825e+06	906709	378516	5.64735e+06	108956	404640	132671	35204.5	317605	116684	28807.4	56072.8
p1-0209.1104-005.60-splash10-055f-4900000000-c4c2a7659a6e57d66820	0.878233			2-Cyclohexen-1-one, 4,6-dihydroxy-3-[(1E)-3-hydroxy-3-methyl-1-buten-1-yl]-6-methyl-, (4R,6S)-		+	209.116	5.46	209.11	91.058	920067	764236	785119	967688	913519	1.41036e+06	928855	562907	1.24018e+06	640266	816195	653990	438324	661863	333058
p0-0563.1411-005.28-splash10-03di-0004390000-3023a9baac16178bd580	0.982135			Isoschaftoside		-	563.142	5.36	563.141	353.069	931608	1.00998e+06	950548	2.19338e+06	40553.5	251555	38589.9	608429	209189	473501	4.87827e+06	1.11148e+06	2.26407e+06	49570.9	26349.4
p1-0209.1510-004.83-splash10-0a7m-4900000000-779cad623a1f59c3850a	0.897553			1H-Indene-3-carboxylic acid, 3a,4,5,6,7,7a-hexahydro-3a,7,7-trimethyl-		+	209.151	4.73	209.151	131.086	948078	894493	876174	675859	1.30466e+06	593802	1.33323e+06	1.60117e+06	597403	500446	874925	603368	879281	1.24016e+06	904536
p0-0567.2101-006.84-splash10-0006-0109000000-27d56e89b93384b44524	0.967126			beta-D-Glucopyranoside, [(2R,3R)-2,3-dihydro-2-(4-hydroxy-3-methoxyphenyl)-5-(3-hydroxypropyl)-7-methoxy-3-benzofuranyl]methyl		-	567.209	6.54	567.21	179.055	954958	948568	909165	2.41403e+06	2.33912e+06	2.16397e+06	52322.8	109568	911168	468392	294407	534500	398087	342050	114238
p0-0493.2326-007.96-splash10-0002-0303900000-4abfbf4c7757824056dd	0.831343			(6,6-Dimethylbicyclo[3.1.1]hept-2-yl)methyl 6-O-[(2R,3R,4R)-3,4-dihydroxy-4-(hydroxymethyl)tetrahydro-2-furanyl]-beta-D-glucopyranoside		-	493.23	7.95	493.233	447.228	959267	958018	944389	377081	1.38153e+06	2.88735e+06	1.158e+06	803482	109507	1.57843e+06	2.87618e+06	321334	95739.2	102216	51337.7
p1-0165.0943-004.57-splash10-004i-7900000000-b9cdf7402292309e43c1	0.86964	HMDB0030060		Methyl 3-phenylpropanoate	Fatty Acyls	+	165.09	4.59	165.094	137.058	970676	974603	913167	1.13543e+06	1.50926e+06	1.92671e+06	596530	901144	723627	743837	794807	812407	632149	851357	766942
p1-0211.0962-007.61-splash10-0pi0-2900000000-47ba79ca3b45f3f5301a	0.930668	HMDB0033798	C07350	3-Methyl-1-(2,4,6-trihydroxyphenyl)-1-butanone	Benzene and substituted derivatives	+	211.096	7.66	211.096	155.034	1.00087e+06	1.04893e+06	1.03485e+06	4.46659e+06	2.49174e+06	2.36666e+06	108741	262251	571175	627485		102415	68242.3	187430	77111.9
p1-0647.3769-011.36-splash10-002b-0232509000-08ef787df60768ea2c1e	0.815634	HMDB0037827		Monoglucuronylglycyrrhetinic acid	Prenol lipids	+	647.377	11.39	647.377	629.366	1.0128e+06	1.2124e+06	1.40355e+06	4.89526e+06	4.65437e+06	2.09416e+06	2.51245e+06	1.51785e+06	4.87438e+06	4.47984e+06	4.31201e+06	1.39936e+06	1.69804e+06	5.33853e+06	1.37061e+06
p0-0209.0676-000.70-splash10-0a4r-9000000000-3b1ade3ec4c1fb336674	0.851272			D-Glucoheptose		-	209.068	0.74	209.068	87.01	1.0138e+06	1.25012e+06	979119	724619	1.25288e+06	1.29889e+06	1.00909e+06	1.26232e+06	2.17357e+06	899240	1.16903e+06	949112	1.0745e+06	1.36589e+06	1.3118e+06
p0-0175.0180-001.81-splash10-0abi-9000000000-3e501142828a1e41936e	0.947675	HMDB0000044	C00072	Ascorbic acid	Dihydrofurans	-	175.025	1.07	175.024	115.003	1.02189e+06	2.15855e+06	2.19992e+06		3.56052e+06	5.98119e+06	8.19384e+06	2.3514e+06	1.85284e+06	2.63339e+06	692036	922630	3.61171e+06	929149	2.31989e+06
p0-0117.0216-001.94-splash10-00di-9000000000-12ea844e751fb44e4e9a	0.983995	HMDB0000254	C00042	Succinic acid	Carboxylic acids and derivatives	-	117.021	2.09	117.016	99.938	1.09389e+06	930431	771371	974854	878727	1.1065e+06	691105	990482	898418	1.61313e+06	802874	985238	899489	707172	1.22626e+06
p1-0127.0389-000.79-splash10-0gb9-9000000000-a8079f13a72ac67afdab	0.890738	HMDB0013674	C01108	1,2,3-Trihydroxybenzene	Benzene and substituted derivatives	+	127.039	0.73	127.039	81.036	1.1333e+06	1.24707e+06	1.1956e+06	813081	1.05978e+06	1.00867e+06	2.23204e+06	1.51995e+06	1.43096e+06	1.13839e+06	1.27719e+06	1.09309e+06	1.13435e+06	1.51605e+06	1.5983e+06
p1-0628.1946-014.96-splash10-0ab9-0039101000-0c10a6088eb14ff528f7	0.84173			2-[3,4-bis[[(2S,3R,4S,5S,6R)-3,4,5-trihydroxy-6-(hydroxymethyl)oxan-2-yl]oxy]phenyl]-5,7-dihydroxychromen-4-one		+	628.192	11.93	628.192	355.07	1.22542e+06	45774.5	1.42992e+06	20623.6	1.86854e+06	56902.1	34524.9	32362.3	40897.7	61672	2.07234e+06	57914	29072	22208.8	21662.2
p1-0425.3755-008.24-splash10-00n0-1971100000-04fb322106b00027160b	0.933598	HMDB0036659		alpha-Amyrone	Prenol lipids	+	425.375	8.25	425.375	191.178	1.22968e+06	1.27549e+06	1.1756e+06	1.20194e+06	1.21001e+06	575670	2.31694e+06	1.21709e+06	1.03057e+06	963652	999865	1.16216e+06	1.44857e+06	1.17695e+06	830242
p1-0449.1068-006.91-splash10-000i-0090100000-1a69141b9b6d668e8502	0.999998	HMDB0030684	C08604	Cyanidin 3-glucoside	Flavonoids	+	449.107	6.96	449.107	287.054	1.26948e+06	1.42934e+06	1.21093e+06	724725	1.57143e+06	3.20035e+06	494521	280935	972051	567618	1.56849e+06	1.12802e+06	175168	349943	256146
p1-0424.3635-010.94-splash10-05fr-0961200000-21c4bba3664caf4f0f3d	0.93591	HMDB0000391		7-Ketodeoxycholic acid	Steroids and steroid derivatives	+	424.363	10.89	424.363	406.318	1.30159e+06	2.27668e+06	1.2692e+06	1.22072e+06	1.1929e+06	1.03422e+06	882514	1.18592e+06	1.48748e+06	1.59094e+06	2.03922e+06	2.77782e+06	1.69725e+06	1.29346e+06	1.16712e+06
p1-0136.0617-002.16-splash10-000i-4900000000-7157f9bc799dfb8cf744	0.873324	HMDB0000034	C00147	Adenine	Imidazopyrimidines	+	136.062	2.21	136.062	119.046	1.33647e+06	1.37121e+06	1.22672e+06	807451	1.81325e+06	214197	385829	876567	1.29371e+06	3.70633e+06	1.29045e+06	2.04688e+06	493280	952618	1.10699e+06
p1-0387.1780-007.37-splash10-0f83-0932000000-2d01b33e6a9517fb4a9b	0.846924	HMDB0038953		Fragransin B2	Furanoid lignans	+	387.178	7.18	387.178	191.07	1.37076e+06	1.62354e+06	1.22003e+06	1.49085e+06	2.00818e+06	4.45207e+06	385145	295080	1.46935e+06	787937	2.72367e+06	653155	388701	394834	213411
p0-0503.1640-001.21-splash10-0fmi-2951040000-d98026841e4c7d7f8ba0	0.936169	HMDB0003213	C00492	Raffinose	Organooxygen compounds	-	503.162	0.75	503.165	179.057	1.41217e+06	1.51908e+06	1.35367e+06	461755	786969	1.24875e+06	1.00031e+06	1.7199e+06	1.3738e+06	2.57742e+06	2.26262e+06	961306	3.43367e+06	2.563e+06	2.5558e+06
p1-0209.0790-005.85-splash10-052u-4900000000-9fa0407114484424b319	0.823403	HMDB0038510	C02381	6-Methoxymellein	Benzopyrans	+	209.079	5.5	209.079	106.041	1.42332e+06	1.4397e+06	1.24658e+06	1.48665e+06	1.65562e+06	2.95749e+06	694129	400295	2.05629e+06	1.1605e+06	1.76334e+06	863040	1.02712e+06	1.51683e+06	537360
p1-0221.0800-010.40-splash10-03fv-1900000000-40168f7401c8cb00ce9a	0.871982			5,7-Dimethoxy-4-methylcoumarin		+	221.08	10.46	221.08	190.064	1.43573e+06	1.50177e+06	1.376e+06	315465	451137	83265.2	1.34406e+07	364373	274972	153794	54774	182250	180930	117953	40899
p0-0755.2066-005.91-splash10-0a4i-0030000900-7d9797be799113d33563	0.912447			3-[(2S,4S,6R)-6-[[(2R,3R,4R,5S,6S)-3,5-dihydroxy-6-methyl-4-[(2S,3R,4S,5S,6R)-3,4,5-trihydroxy-6-(hydroxymethyl)oxan-2-yl]oxyoxan-2-yl]oxymethyl]-3,4,5-trihydroxyoxan-2-yl]oxy-5,7-dihydroxy-2-(4-hydroxyphenyl)chromen-4-one		-	755.203	6.08	755.207	285.043	1.53006e+06	1.64192e+06	1.43024e+06	1.51574e+06	1.91866e+06	756333	1.79277e+06	1.78903e+06	1.02943e+06	1.18682e+06	1.54797e+06	1.05054e+06	803761	488246	509254
p1-0540.2441-006.62-splash10-01u0-0944000000-e5d3ffdc98e25b924163	0.883153			3-[2-(4-Hydroxy-3-methoxyphenyl)-3-(hydroxymethyl)-7-methoxy-2,3-dihydro-1-benzofuran-5-yl]propyl beta-D-glucopyranoside		+	540.242	6.54	540.244	177.092	1.54747e+06	1.50827e+06	1.43926e+06	3.96542e+06	3.62915e+06	3.29794e+06	74775	187792	1.4407e+06	725528	498220	715425	477872	528220	219451
p0-0164.0592-002.66-splash10-0a4i-1900000000-a31745678678fbd64b52	0.933699			6-O-Methylguanine		-	164.059	2.74	164.059	106.029	1.56518e+06	1.59961e+06	1.59907e+06	2.56514e+06	4.91949e+06	369822	259651	642809	2.83161e+06	17877.9	691786	1.03666e+06	566871	169018	37825.8
p1-0563.1746-006.28-splash10-014j-0037920000-225d2446ee596b76f3a6	0.890783			6-[4,5-dihydroxy-6-methyl-3-[(2S,3R,4R,5R,6S)-3,4,5-trihydroxy-6-methyloxan-2-yl]oxyoxan-2-yl]-5,7-dihydroxy-2-(4-hydroxyphenyl)chromen-4-one		+	563.175	6.34	563.175	417.118	1.708e+06	1.77808e+06	1.70065e+06	7.46036e+06	9796.59	27122.6		98572.9	132036	191173	181390	238870	1.32271e+07	27615.5	5759.03
p1-0476.1840-000.82-splash10-001i-0900000000-326ee78126576b6396c8	0.837766			2-{[6-O-(beta-D-Glucopyranosyl)-beta-D-glucopyranosyl]oxy}-2-phenylacetamide		+	476.177	0.82	476.177	134.045	1.72655e+06	1.91335e+06	2.11235e+06	1.4114e+06	766247	529037	1.18313e+06	615546	1.05837e+06	1.02963e+06	936307	900009	1.87127e+06	3.31654e+06	3.70035e+06
p1-0713.1921-005.45-splash10-000i-0290000000-9a498a585a07066aa47b	0.83433			Primflasine		+	713.192	5.5	713.192	287.056	1.7281e+06	1.74339e+06	1.7499e+06	2.96362e+06	3.00246e+06	402977	500165	797936	1.29326e+06	2.1021e+06	1.31131e+06	1.24995e+06	1.55316e+06	1.11153e+06	653876
p0-0475.1788-000.84-splash10-001i-0900000000-f63ed11aeb35f05cca8f	0.801239	HMDB0000960	C00361	dGDP	Purine nucleotides	-	475.179	0.77	475.179	115.007	1.74358e+06	1.69338e+06	1.7575e+06	2.46413e+06	1.17626e+06	1.81373e+06	471315	1.51047e+06	1.06985e+06	641927	995363	1.7396e+06	1.03111e+06	1.1366e+06	1.1422e+06
p1-0417.1546-011.01-splash10-014i-0952200000-5885ec71b8fe19391b77	0.90592			(2E)-2,11-Dimethyl-7-methylene-6,12-dioxo-5,14-dioxatricyclo[9.2.1.0~4,8~]tetradeca-1(13),2-dien-9-yl (2E)-4-acetoxy-2-methyl-2-butenoate		+	417.155	10.85	417.155	197.133	1.80629e+06	1.47118e+06	1.46451e+06	1.37999e+06	1.31226e+06	1.00129e+06	1.25372e+06	2.04451e+06	1.56142e+06	1.90281e+06	1.61026e+06	2.20092e+06	2.06233e+06	1.5865e+06	1.30918e+06
p1-0271.0596-006.14-splash10-00di-0390000000-4e6974ac070c95e75e94	0.954079	HMDB0029521	C10044	Norizalpinin	Flavonoids	+	271.06	6.19	271.06	153.019	1.81641e+06	1.55727e+06	1.90662e+06	1.41312e+06	3.51146e+06	1.00048e+06	395070	908569	1.46399e+06	2.43523e+06	1.51879e+06	839129	2.76658e+06	1.06539e+06	205344
p1-0177.0383-001.03-splash10-0btd-9500000000-67556f114ad3ba623b0f	0.853839			l-ascorbic acid		+	177.038	1.06	177.038	141.013	1.81707e+06	1.958e+06	1.79274e+06	1.65201e+06	2.86529e+06	1.77762e+06	3.8813e+06	2.5945e+06	965407	1.54319e+06	715855	1.52622e+06	2.30585e+06	1.19717e+06	810090
p1-0521.1987-005.04-splash10-01q9-0900000000-96b2a1c81f43eac4c580	0.953663			3-Hydroxy-1-(3-hydroxy-4-methoxyphenyl)-2-{4-[(1E)-3-hydroxy-1-propen-1-yl]-2-methoxyphenoxy}propyl beta-D-glucopyranoside		+	521.202	4.88	521.199	163.074	1.83658e+06	1.8824e+06	1.937e+06	2.83753e+06	1.53325e+06	6.61347e+06	199636	72227.6	1.54891e+06	1.87177e+06	3.61328e+06	1.9156e+06	271666	967088	239356
p1-0795.4516-011.07-splash10-007a-0121900400-13e964833a7f677adf76	0.893416			1-O-[(3beta,5xi,9xi,18xi)-3-(beta-D-Glucopyranuronosyloxy)-28-oxoolean-12-en-28-yl]-beta-D-glucopyranose		+	795.452	11.1	795.452	439.357	1.87212e+06	2.0832e+06	2.04796e+06	2.28934e+06	1.55392e+06	1.41267e+06	1.97334e+06	2.1195e+06	1.55638e+06	1.5622e+06	1.86973e+06	1.48787e+06	1.48169e+06	1.85306e+06	1.83571e+06
p1-0144.1016-000.71-splash10-0002-9000000000-b12355e9d1ff24ba158e	0.802512	HMDB0038249		Isobornyl propionate	Prenol lipids	+	144.102	0.74	144.102	98.097	1.90037e+06	2.23617e+06	1.96041e+06	1.333e+06	1.84349e+06	3.96462e+06	2.97418e+06	2.6933e+06	2.09219e+06	1.89794e+06	2.33893e+06	1.69216e+06	897782	751303	1.18029e+06
p0-0565.0526-000.79-splash10-00di-0169140000-81f8ea3e847f31119c23	0.969531	HMDB0000302	C00052	Uridine diphosphategalactose	Pyrimidine nucleotides	-	565.049	0.68	565.048	323.029	1.96846e+06	1.85427e+06	1.70185e+06	3.3602e+06	1.86226e+06	676138	2.02228e+06	2.88898e+06	857268	452956	871215	1.00035e+06	564848	1.07185e+06	544548
p1-0453.3353-009.63-splash10-0udr-0972500000-4ab4572c0cfc5b0f6581	0.963228			Lanosta-8,24-dien-26-oic acid, 21-hydroxy-3-oxo-, (5xi,13alpha,14beta,17alpha,20S,24E)-		+	453.335	9.65	453.335	435.325	1.9749e+06	1.97362e+06	1.82343e+06	1.60459e+06		1.16884e+06	1.132e+06	1.93469e+06	3.27721e+06	1.02942e+06	2.97798e+06	2.90862e+06	1.37495e+06	1.69383e+06	1.72976e+06
p1-0425.2134-004.49-splash10-009b-6920000000-7ca42ebae9fdc07d726f	0.97231			2-{[6-O-(6-Deoxy-alpha-L-mannopyranosyl)-beta-D-glucopyranosyl]oxy}-3-methylbutanenitrile		+	425.213	4.52	425.213	147.065	2.03238e+06	2.07422e+06	1.97643e+06	1.71789e+06	1.97006e+06	1.28301e+06	3.10163e+06	1.68071e+06	2.73586e+06	1.15082e+06	2.20233e+06	896502	561124	2.58047e+06	3.39929e+06
p1-0191.0730-005.80-splash10-0le9-1900000000-d653ac4b13d0fc28ae23	0.851089			Hymecromone Methyl Ether		+	191.08	5.5	191.08	103.055	2.12866e+06	2.09323e+06	1.84967e+06	2.0589e+06	2.21851e+06	4.355e+06	1.4265e+06	699710	2.68034e+06	1.70707e+06	2.15729e+06	1.72091e+06	1.25769e+06	1.90645e+06	994017
p1-0456.3549-011.16-splash10-052r-0982400000-9f3de2e7938d20552145	0.876682			MLS000736975-01		+	456.355	11.19	456.355	438.342	2.20109e+06	2.35491e+06	1.8365e+06	3.21716e+06	2.6231e+06	1.90412e+06	1.7395e+06	1.7619e+06	2.61467e+06	1.52673e+06	2.12825e+06	1.71922e+06	1.87433e+06	2.49284e+06	2.03475e+06
p1-0513.3571-009.09-splash10-000i-0782900000-677805b2772fe0f59e0a	0.934222			16-hydroxy-4,4,8,10,14-pentamethyl-17-(4,5,6-trihydroxy-6-methylheptan-2-yl)-1,2,5,6,7,9,11,12,15,16-decahydrocyclopenta[a]phenanthren-3-one		+	513.357	9.12	513.357	453.337	2.25885e+06	2.10219e+06	1.9737e+06	1.1629e+06	558601		693248	1.10232e+06	1.55369e+06	1.65857e+06	1.33258e+06	1.65825e+06	3.7909e+06	5.04653e+06	4.32016e+06
p1-0623.1599-006.22-splash10-000i-0090001000-21ae5ec16366948da48c	0.815159			Kaempferol 3-(3''-acetyl-alpha-L-arabinopyranosyl)-(1->6)-glucoside		+	623.16	6.28	623.16	287.056	2.29361e+06	2.59854e+06	2.33897e+06	4.46952e+06	5.53626e+06	1.92558e+06	772926	657689	1.04262e+06	3.54371e+06	918754	1.07258e+06	487898	3.40169e+06	1.63719e+06
p1-0455.3525-010.63-splash10-05n0-0972400000-36d035ee04e6c69ad0f0	0.965699			(2alpha,3beta,5xi,9xi,18xi)-2,3-Dihydroxyolean-12-en-28-oic acid		+	455.353	10.7	455.353	437.341	2.32106e+06	2.28306e+06	2.38554e+06	2.80446e+06	1.96136e+06		1.72521e+06	2.91511e+06	1.82536e+06	1.6924e+06	3.21429e+06	2.37918e+06	2.26932e+06	2.40526e+06	2.10339e+06
p0-0593.1542-004.88-splash10-0fdo-0004490000-5a37235f5815269d3eba	0.84945	HMDB0030708	C10195	Vicenin 2	Flavonoids	-	593.154	4.94	593.154	353.069	2.32943e+06	2.28474e+06	2.28347e+06	2.77278e+06	164537	2.56032e+06	166233	999067	723463	6.22034e+06	6.7678e+06	2.85591e+06	1.95963e+06	77706.7	105783
p1-0757.2214-005.74-splash10-0a4s-0242700900-70eb9ed74af4f8e5fc41	0.895329			Kaempferol 3-glucosyl-(1->4)-rhamnosyl-(1->2)-glucoside		+	757.221	5.78	757.221	287.063	2.36637e+06	2.49734e+06	2.13785e+06	967852	1.73177e+06		3.34686e+06	3.54578e+06	754125	722194	512281	7.96101e+06	1.15045e+06		3.47615e+06
p1-0227.1259-004.99-splash10-0564-3900000000-437bf86b31472695ae8b	0.943816			{(1R,2R)-2-[(2Z)-5-Hydroxy-2-penten-1-yl]-3-oxocyclopentyl}acetic acid		+	227.127	4.9	227.126	149.095	2.72082e+06	2.65057e+06	2.60853e+06	2.25418e+06	1.83861e+06	1.53679e+06	4.1262e+06	3.60235e+06	1.72104e+06	2.26424e+06	2.62841e+06	2.52197e+06	3.22594e+06	2.62594e+06	3.12091e+06
p1-0473.3613-009.54-splash10-0a4u-0795800000-16a9174500869221312f	0.907295			Alisol A		+	473.361	9.55	473.361	455.351	2.81069e+06	2.52294e+06	2.71861e+06	2.43549e+06		3.11777e+06	1.58432e+06	2.95583e+06	4.50491e+06	688673	4.66485e+06	1.99121e+06	1.38467e+06	1.91579e+06	1.2862e+06
p1-0527.1558-001.10-splash10-00or-0008090000-90835ea0ef4d10bec2ae	0.900958	HMDB0003539	C01355	Levan	Organooxygen compounds	+	527.158	0.75	527.158	365.106	2.99189e+06	3.72286e+06	3.32751e+06	1.99931e+06	3.16824e+06	2.27173e+06	4.41836e+06	3.21873e+06	3.13921e+06	5.96503e+06	3.42459e+06	3.36994e+06	7.36385e+06	4.2547e+06	5.68615e+06
p1-0284.0982-002.52-splash10-0udi-0900000000-e6146946599aa95fe505	0.905831	HMDB0000133	C00387	Guanosine	Purine nucleosides	+	284.098	2.29	284.098	152.057	3.04548e+06	3.20248e+06	2.01364e+06	4.20279e+06	3.28692e+06	753672	369089	1.66749e+06	6.08273e+06	289473	1.17813e+06	2.25729e+06	401788	559460	206360
p0-0195.0445-000.69-splash10-004i-9000000000-d785c279f9e7763e6d7b	0.944678	HMDB0000625	C00257	Gluconic acid	Organooxygen compounds	-	195.052	0.68	195.044	75.01	3.09506e+06	3.1358e+06	3.04341e+06	2.08468e+06	2.33962e+06	3.81946e+06	2.70787e+06	2.69238e+06	4.18171e+06	2.25055e+06	2.49076e+06	2.49711e+06	1.81722e+06	1.33544e+06	1.63588e+06
p1-0419.1696-005.46-splash10-0159-0498000000-d0b072de3d507039ec86	0.937313			4-[(3R,3aR,6S,6aR)-6-(4-hydroxy-3,5-dimethoxyphenyl)-1,3,3a,4,6,6a-hexahydrofuro[3,4-c]furan-3-yl]-2,6-dimethoxyphenol		+	419.17	5.48	419.17	205.085	3.14925e+06	3.04697e+06	2.89216e+06	2.15047e+06	1.71775e+06	2.41103e+06	4.5731e+06	3.3218e+06	1.75308e+06	2.75627e+06	2.97869e+06	3.12894e+06	2.75343e+06	3.00118e+06	2.50033e+06
p1-0471.2170-007.80-splash10-001i-0009100000-f4bf41d547b4275be190	0.977599			beta-D-Glucopyranoside, (1R)-1-ethenyl-1,5-dimethyl-4-hexen-1-yl 6-O-alpha-L-arabinopyranosyl-		+	471.22	7.96	471.22	333.079	3.15962e+06	3.23571e+06	2.93118e+06	454888	3.89703e+06	7.24813e+06	3.29626e+06	1.99882e+06	587205	4.93856e+06	6.9273e+06	756298	320689	499170	440700
p1-0166.0719-006.90-splash10-000i-1900000000-29296a9886915b62370f	0.840968	HMDB0006040	C04153	N2-Methylguanine	Imidazopyrimidines	+	166.072	6.94	166.072	149.051	3.17928e+06	3.19265e+06	3.29471e+06	344163	1.63604e+06	861873	1.66099e+06	2.8443e+06	1.37352e+06	2.771e+06	6.14129e+06	5.67287e+06	2.55135e+06	5.10855e+06	1.85052e+06
p1-0389.3203-011.30-splash10-000i-0952000000-0c4b5bef4a93899f0127	0.880708			U-18666A		+	389.321	10.69	389.321	187.149	3.19517e+06	3.15695e+06	3.59558e+06	3.43034e+06	5.09285e+06	3.31785e+06	2.91651e+06	4.99522e+06	3.51416e+06	2.08302e+06	4.65172e+06	2.86653e+06	3.27293e+06	2.77309e+06	3.72526e+06
p1-0603.1308-005.89-splash10-0udi-0003009000-0a3e652711f2e3c284f8	0.960017			5,7-dihydroxy-2-(4-hydroxyphenyl)-3-[(2S,3R,4S,5S,6R)-3,4,5-trihydroxy-6-[[(2S,3R,4S,5S)-3,4,5-trihydroxyoxan-2-yl]oxymethyl]oxan-2-yl]oxychromen-4-one		+	603.131	5.95	603.131	317.086	3.20873e+06	3.18797e+06	2.81353e+06	4.85446e+06	2.25133e+06	1.0983e+06	1.20497e+06	869106	2.52381e+06	3.13419e+06	2.95379e+06	3.42454e+06	5.96676e+06	2.47686e+06	882374
p1-0298.0930-003.85-splash10-000i-1900000000-b4ca595f2722245b53e8	0.983897	HMDB0001173	C00170	5'-Methylthioadenosine	5'-deoxyribonucleosides	+	298.092	3.68	298.093	136.063	3.21055e+06	3.49073e+06	3.41979e+06	6.43122e+06	7.54214e+06	5.25153e+06	3.56244e+06	2.98298e+06	4.67891e+06	1.1249e+06	2.10419e+06	1.76746e+06	579105	846919	1.14022e+06
p1-0165.0531-007.81-splash10-00kf-9600000000-e60587755428d596c016	0.913869	HMDB0012225	C02763	Enol-phenylpyruvate	Benzene and substituted derivatives	+	165.054	7.57	165.053	147.043	3.46665e+06	3.25027e+06	2.82762e+06	6.68039e+06	6.35859e+06	1.45145e+06	2.91871e+06	662380	116446	1.94895e+06	1.50831e+06	1.41406e+06	976126	2.70072e+06	3.82321e+06
p1-0711.2126-006.14-splash10-00di-0090000000-ac8a01fb1f0013fe2f2c	0.85142			Pelargonidin 3-(2G-xylosylrutinoside)		+	711.213	6.19	711.213	271.061	3.61041e+06	3.24113e+06	3.48085e+06	2.99609e+06	7.92128e+06	1.79928e+06	587752	1.49053e+06	2.57647e+06	5.36315e+06	3.03242e+06	1.67117e+06	6.68111e+06	2.60754e+06	554833
p1-0873.2497-007.75-splash10-00di-0342100090-4d983053ba6823be2a50	0.926847			camellikaempferoside A		+	873.25	7.72	873.25	147.049	3.7772e+06	5.29878e+06	5.22303e+06	2.00192e+07	820265	209875	9.72025e+06	2.99345e+06	57700.4	4.63506e+06	2.4081e+06	1.18927e+06	3.49694e+06	398126	662053
p1-0473.2956-010.58-splash10-0abi-0794700000-e61689e1fbf9bfbb2752	0.941194			17-Ketostypolhydroperoxide		+	473.296	10.52	473.296	455.35	3.79251e+06	3.48548e+06	3.62388e+06	3.98699e+06	3.43582e+06	3.24549e+06	3.28975e+06		3.52193e+06		5.68731e+06	3.43664e+06	5.17645e+06		2.66533e+06
p1-0581.1594-006.42-splash10-000i-0091010000-ea98ad937f583b53bce0	0.953858			5-[(2S,3R,4S,5S,6R)-6-[[(2R,3R,4R)-3,4-dihydroxy-4-(hydroxymethyl)oxolan-2-yl]oxymethyl]-3,4,5-trihydroxyoxan-2-yl]oxy-4-(3,4-dihydroxyphenyl)-7-hydroxychromen-2-one		+	581.149	6.48	581.159	287.053	3.79502e+06	3.74447e+06	3.55126e+06	3.00506e+06	6.33189e+06	2.82315e+06	1.91546e+06	2.90543e+06	5.04701e+06	3.89351e+06	3.64785e+06	2.07631e+06	2.17965e+06	2.57107e+06	2.11227e+06
p1-0469.3305-010.26-splash10-014i-0783900000-2f465a581e8e8f4a6ef6	0.910448			4,4,8,10,14-pentamethyl-17-(4,5,6-trihydroxy-6-methylheptan-2-yl)-2,5,6,7,9,15-hexahydro-1H-cyclopenta[a]phenanthrene-3,16-dione		+	469.33	10.31	469.33	451.319	3.80188e+06	4.70781e+06	4.75445e+06	1.62532e+06	1.51439e+06		422287	1.06323e+07	653706	2.45782e+06	1.55718e+06	1.31429e+06	6.73443e+06	1.26238e+07	4.21617e+06
p1-0471.3467-010.09-splash10-0udi-0563900000-864a9e3fccc4d1eb84df	0.924363			(23E)-5,25-Dihydroxy-4,4-dimethylergosta-8,23-diene-3,22-dione		+	471.347	10.11	471.347	453.336	4.33162e+06		4.82706e+06	4.72961e+06			2.5421e+06		4.86501e+06	8.2293e+06	1.00216e+07	7.63268e+06	4.94847e+06	6.98237e+06
p1-0633.1448-006.00-splash10-001i-0001009000-1cb76b7f62cdac9c471f	0.903054	HMDB0037534		Panasenoside	Flavonoids	+	633.141	5.61	633.141	347.095	4.56441e+06	5.73559e+06	5.21325e+06	2.02863e+06	4.55255e+06	1.96694e+06	6.56116e+06	5.52184e+06	2.98339e+06	1.53088e+06	2.09978e+06	1.92704e+07	3.20044e+06	1.24827e+07	1.05524e+07
p0-0164.0586-001.42-splash10-0a4i-1900000000-64edf7ed88d97f0a1805	0.985947	HMDB0003282	C04152	1-Methylguanine	Imidazopyrimidines	-	164.059	1.58	164.059	106.03	4.56933e+06	4.62649e+06	4.36735e+06	6.31349e+06	4.65903e+06	3.21045e+06	383329	6.66363e+06	6.85726e+06	3.90826e+06	3.429e+06	6.30778e+06	3.68116e+06	1.53189e+06	1.38088e+06
p1-0167.0728-011.67-splash10-00fs-9400000000-abac100d27a730fde44d	0.878006	HMDB0032573		Ethylparaben	Benzene and substituted derivatives	+	167.08	11.6	167.069	95.051	4.77512e+06	4.82983e+06	4.82054e+06	4.53073e+06	5.05619e+06	5.50805e+06	5.15842e+06	5.33711e+06	5.21163e+06	4.82128e+06	4.78678e+06	5.53335e+06	5.09957e+06	4.42321e+06	4.4354e+06
p0-0609.1459-005.56-splash10-0a4i-0040009000-b517bfca8f8ab5528c08	0.969323			kaempferol-3-O-hexoxyl-hexoside		-	609.148	5.64	609.146	284.035	4.88171e+06	4.93295e+06	5.10844e+06	1.58578e+06	3.59217e+06	1.976e+06	5.66e+06	4.75743e+06	2.20427e+06	948209	1.66626e+06	2.46663e+07	2.6504e+06	1.1675e+07	9.1672e+06
p1-0191.0699-006.28-splash10-00ls-2900000000-2c47362dbaa5cfb2da67	0.913869			HYMECROMONE METHYL ETHER		+	191.07	6.31	191.07	163.075	5.35843e+06	5.88118e+06	6.00178e+06	1.01145e+07	6.40679e+06	326658	2.918e+06	5.23949e+06	1.1166e+06	5.76311e+06	1.1182e+07	5.73263e+06	1.28565e+07	1.1783e+06	3.47439e+06
p1-0435.3256-011.09-splash10-000i-0893400000-a9747db2c814692ac390	0.963151			(22E,24E)-3-Oxo-9,19-cyclolanosta-22,24-dien-26-oic acid		+	435.325	10.99	435.326	417.314	5.50785e+06	5.81832e+06	6.26713e+06	5.1032e+06	6.71123e+06	2.47267e+06	1.94348e+06	7.87072e+06	5.68596e+06	7.47372e+06	7.8824e+06	8.47981e+06	4.27986e+06	5.60018e+06	5.31414e+06
p1-0471.3470-011.22-splash10-0udr-0884900000-1d8562b95b45372e1837	0.972706			MLS000563223-01		+	471.347	11.24	471.347	453.335	6.41469e+06	6.61746e+06	5.77523e+06	6.94547e+06	6.55557e+06	2.82201e+06	3.73004e+06	2.83991e+06	6.93588e+06	7.30144e+06	5.51862e+06	5.50453e+06	6.09985e+06	7.81168e+06	7.10413e+06
p1-0282.2781-012.98-splash10-0apj-9410000000-d53649672b8db5f431f3	0.915331	HMDB0002117	C19670	Oleamide	Fatty Acyls	+	282.279	12.91	282.278	97.102	6.50068e+06	6.25184e+06	5.97783e+06	9.26561e+06	5.24366e+06	4.90534e+06	5.69839e+06	5.14429e+06	5.90896e+06	5.37188e+06	8.25939e+06	3.09656e+06	4.60536e+06	3.93914e+06	5.7395e+06
p1-0596.1688-004.47-splash10-000i-0090010000-a797998498e51b181012	0.828851	HMDB0031458	C08620	Cyanidin 3-rutinoside	Flavonoids	+	596.168	5.37	596.168	450.111	6.95333e+06	7.07337e+06	7.097e+06	5.36836e+06	7.28782e+06	5.94661e+06	8.43505e+06	8.13779e+06	4.39646e+06	4.93188e+06	3.44226e+06	8.95797e+06	4.32394e+06	8.00221e+06	9.77962e+06
p1-0449.1067-004.55-splash10-000i-0090000000-43ac0bd2b415cfb9a0b8	0.988153			KAEMPFEROL-7-O-GLUCOSIDE		+	449.107	4.33	449.107	287.055	7.0944e+06	6.86623e+06	6.49171e+06	1.3689e+07	6.90531e+06	4.39551e+06	2.94237e+06	5.53606e+06	1.13057e+07	5.09052e+06	2.59906e+06	5.90424e+06	1.17519e+07	3.41457e+06	822815
p1-0741.2269-005.55-splash10-000i-0290100000-dc060e60479bdb0fb62c	0.84087			Kaempferol-3-Galactoside-6''-Rhamnoside-3'''-Rhamnoside		+	741.227	5.61	741.227	595.163	7.82287e+06	1.00876e+07	8.93567e+06	8.65018e+06	9.62949e+06	8.38659e+06	1.25511e+07	1.10006e+07	1.04418e+07	8.55833e+06	517826	2.5304e+06	3.41615e+06	4.45122e+06	7.79096e+06
p1-0118.0860-001.11-splash10-0a4i-9000000000-295ae17283d8aa227e7b	0.953938			Valine		+	118.087	1.08	118.086	72.083	8.01505e+06	8.44528e+06	6.90833e+06	2.36562e+06	4.39466e+06	3.04304e+07	3.20554e+06	925324	2.49123e+06	701911	3.12915e+06	1.63118e+06	1.12349e+06	1.58014e+06	2.89184e+06
p0-0755.1857-007.53-splash10-05n0-0090400500-d02b66759e7abcd219b9	0.915573			[(2R,3R,4S,5S,6R)-4,5-dihydroxy-2-[5-hydroxy-2-(4-hydroxyphenyl)-4-oxo-7-[(2S,3R,4S,5S,6R)-3,4,5-trihydroxy-6-(hydroxymethyl)oxan-2-yl]oxychromen-3-yl]oxy-6-(hydroxymethyl)oxan-3-yl] (E)-3-(4-hydroxyphenyl)prop-2-enoate		-	755.184	7.79	755.185	285.043	8.14427e+06	7.5236e+06	7.76611e+06	3.05347e+07	1.44985e+07	1.0125e+06	7.65785e+06	845640	195435	4.07442e+06	1.22359e+06	3.20641e+06	3.88959e+06	8.11909e+06	7.89551e+06
p0-0191.0133-000.81-splash10-03xr-9600000000-4cc000faf0e7a195b2ef	0.978581	HMDB0000094	C00158	Citric acid	Carboxylic acids and derivatives	-	191.02	0.74	191.013	85.031	9.02596e+06	9.69961e+06	8.17331e+06	8.59168e+06	9.77109e+06	1.1662e+07	1.18653e+07	1.67526e+07	5.9361e+06	8.78646e+06	1.22957e+07	6.84146e+06	3.01998e+06	2.79346e+06	6.48562e+06
p1-0598.2495-006.48-splash10-0ap0-0091100000-42e02e3acf36c6ea1d8d	0.960782			(2S,3R,4S,5S,6R)-2-[4-[(3S,3aR,6S,6aR)-3-(4-hydroxy-3,5-dimethoxyphenyl)-1,3,3a,4,6,6a-hexahydrofuro[3,4-c]furan-6-yl]-2,6-dimethoxyphenoxy]-6-(hydroxymethyl)oxane-3,4,5-triol		+	598.248	6.52	598.249	265.106	1.01015e+07	1.04949e+07	1.01802e+07	1.11398e+07	1.38631e+07	8.90578e+06	1.10592e+07	5.72113e+06	1.00176e+07	1.22608e+07	9.67845e+06	1.46036e+07	7.65039e+06	6.34222e+06	5.10978e+06
p1-0118.0653-003.89-splash10-014l-9500000000-f57898a8e08e2950dde8	0.988953	HMDB0000738	C00463	Indole	Indoles and derivatives	+	118.065	3.67	118.065	91.056	1.06855e+07	1.15993e+07	1.12144e+07	4.66033e+06	2.84788e+06	5.4117e+06	4.34451e+06	4.72365e+06	1.98394e+06	1.23771e+07	1.18486e+07	9.54112e+06	1.71825e+07	2.66527e+07	1.90421e+07
p1-0439.3569-011.06-splash10-000i-0971200000-00f305047e537799cc2a	0.924834			Olean-12-en-28-oic acid, 3-hydroxy-, (3beta,5xi,9xi,18xi)-		+	439.357	11.08	439.357	421.346	1.10617e+07	1.07312e+07	1.01271e+07	1.21822e+07	9.02851e+06	9.22379e+06	1.20031e+07	1.17332e+07	8.30498e+06	7.93772e+06	1.14388e+07	9.16079e+06	8.97294e+06	1.0294e+07	8.98069e+06
p1-0457.3689-009.09-splash10-0079-0962400000-50c6d6cba50890e23054	0.933463			NILOTICIN		+	457.366	9.05	457.366	439.354	1.11172e+07	1.14018e+07	1.08997e+07		8.37629e+06	8.25673e+06	1.89447e+07	1.37715e+07	9.87265e+06	4.91186e+06	1.3804e+07	5.35138e+06	6.23318e+06	1.6296e+07	7.22223e+06
p0-0191.0208-002.43-splash10-01p9-9600000000-ce173a010109444ac4bc	0.837127	HMDB0000193	C00311	Isocitric acid	Carboxylic acids and derivatives	-	191.021	0.93	191.024	87.007	1.17414e+07	1.7274e+07	1.67179e+07	8.66889e+06	1.56172e+07	2.40729e+07	8.00101e+06	1.17853e+07	1.77127e+07	1.26109e+07	1.74041e+07	1.1329e+07	1.72791e+07	1.01478e+07	1.18245e+07
p1-0332.1364-002.93-splash10-0udi-0901000000-d4363766768ebf38195e	0.85454			5'-O-beta-D-Glucosylpyridoxine		+	332.134	1.63	332.134	152.071	1.2068e+07	1.3049e+07	1.35102e+07	1.9878e+06	1.1452e+07	3.24216e+06	2.38541e+06	4.77432e+06	1.21211e+07	1.46741e+06	2.04411e+07	1.3611e+07	1.21711e+07	1.91554e+07	2.11102e+07
p1-0298.1137-002.32-splash10-014i-0910000000-eb9d2006514e8aacb730	0.962731	HMDB0015401		Nelarabine	Purine nucleosides	+	298.115	2.67	298.115	166.071	1.41463e+07	1.6159e+07	1.53818e+07	2.02343e+07	3.0042e+07	2.03976e+07	4.48631e+06	8.65057e+06	2.12927e+07	5.31966e+06	8.8341e+06	1.37797e+07	7.31137e+06	2.69219e+06	3.85982e+06
p1-0268.1023-002.46-splash10-000i-0900000000-078f5dd7df25158966c7	0.991106	HMDB0000050	C00212	Adenosine	Purine nucleosides	+	268.104	2.22	268.102	136.061	1.53086e+07	1.53127e+07	3.06667e+06	9.13398e+06	2.56738e+06	42706	113005	8.63711e+06	1.02488e+06	766945	1.37019e+07	2.3529e+07	787524	1.14012e+07	209637
p1-0287.0549-006.43-splash10-000i-0390000000-d567c73009ac85f774f9	0.918572			Cyanidin		+	287.055	6.48	287.055	153.018	1.64023e+07	1.65287e+07	1.87123e+07	1.53182e+07	2.79778e+07	1.21346e+07	7.34823e+06	1.12207e+07	2.13351e+07	1.71597e+07	1.73032e+07	9.19841e+06	9.49575e+06	9.42219e+06	8.94368e+06
p0-0593.1507-006.18-splash10-0006-0040090000-76bf40597982fa5571ec	0.98396	HMDB0037574		Biorobin	Flavonoids	-	593.154	6.27	593.151	285.044	1.83813e+07	1.89954e+07	1.82901e+07	1.21049e+07	6.99287e+06	3.20656e+07	9.49484e+06	2.74627e+06	5.86893e+06	9.98233e+06	3.57091e+07	1.82141e+07	1.36186e+07	3.18887e+06	3.41617e+06
p1-0449.1074-006.43-splash10-000i-0090000000-a39df8f9a7b4db81859f	0.986104	HMDB0035588	C03951	Luteolin 7-glucoside	Flavonoids	+	449.108	6.26	449.107	287.052	1.91077e+07	2.00583e+07	1.95353e+07	7.09322e+06	1.0505e+07	3.64304e+07	1.07148e+07	4.06309e+06	7.03889e+06		4.24297e+07	2.04891e+07	1.51002e+07	3.54068e+06	5.03104e+06
p1-0799.2272-006.15-splash10-000i-0190100000-870a1a5fe1aad698cc5f	0.907257			[3,4-dihydroxy-6-[5-hydroxy-2-(4-hydroxyphenyl)-4-oxo-7-[3,4,5-trihydroxy-6-(hydroxymethyl)oxan-2-yl]oxychromen-3-yl]oxy-5-[(2S,3R,4R,5R,6S)-3,4,5-trihydroxy-6-methyloxan-2-yl]oxyoxan-2-yl]methyl acetate		+	799.227	6.15	799.227	287.056	2.03372e+07	2.13345e+07	2.20337e+07	1.242e+07	4.19001e+07	3.34004e+07	2.71676e+07	2.74098e+07	1.48623e+07	1.18774e+07	6.16457e+06	1.66903e+07	6.90528e+06	1.66388e+07	2.4612e+07
p1-0291.0841-004.59-splash10-0079-0900000000-ea6ed6c79ba23b156b5f	0.984708	HMDB0002780	C06562	Catechin	Flavonoids	+	291.086	4.36	291.084	139.037	2.27192e+07	2.38276e+07	2.35957e+07	3.98527e+07	3.26794e+07	2.22804e+07	2.12758e+07	2.66342e+07	1.64004e+07	2.28884e+07	1.34483e+07	3.0566e+07	2.63977e+07	1.54164e+06	1.4465e+06
p1-0637.1734-005.92-splash10-000i-0391111000-ac38a2a30a3c2e650215	0.801739			Cyanidin 3-(4'''-acetylrutinoside)		+	637.173	5.98	637.173	287.056	2.34118e+07	2.32558e+07	1.97788e+07	2.27449e+07	5.17556e+07	2.84756e+07	9.13997e+06	9.64356e+06	8.86896e+06	1.63883e+07	8.33453e+06	1.35634e+07	6.2199e+06	1.69388e+07	9.458e+06
p1-0579.1487-004.85-splash10-0570-0491300000-7ff5b449578a98d8a0d3	0.972317	HMDB0033973	C17639	Procyanidin B2	Flavonoids	+	579.148	4.63	579.149	409.091	2.39245e+07	2.70984e+07	3.80752e+07	3.38821e+07	2.58375e+07	1.50318e+07	1.78294e+07	2.0487e+07	3.04192e+07	2.6159e+07	1.8183e+07	2.91253e+07	3.54072e+07	2.85624e+07	4.78661e+06
p1-0365.1038-003.25-splash10-0uxr-0295000000-2fd42cc9663f5527904f	0.982352	HMDB0000258	C00089	Sucrose	Organooxygen compounds	+	365.105	0.84	365.102	203.054	2.89745e+07	4.05765e+07	3.68518e+07	2.98663e+07	4.46882e+07	1.98754e+07	4.60226e+07	4.43685e+07	1.82532e+07	1.37588e+07	1.53009e+07	2.10612e+07	2.51744e+07	5.32363e+07	4.64381e+07
p1-0130.0493-000.66-splash10-053r-9000000000-f430870ddbec539a3e74	0.933223	HMDB0000805	C02237	Pyrrolidonecarboxylic acid	Carboxylic acids and derivatives	+	130.05	0.68	130.049	84.046	3.36467e+07	3.53168e+07	5.65995e+07	1.78764e+07	3.20334e+07	2.06124e+08	5.07254e+07	2.0323e+07	3.40365e+07	1.58884e+07	2.63694e+07	2.70065e+07	2.05001e+07	2.48572e+07	2.10681e+07
p1-0205.0959-003.89-splash10-014l-0900000000-d35ebb3dd62e493b7e6c	0.911894	HMDB0000929	C00078	L-Tryptophan	Indoles and derivatives	+	205.097	3.67	205.096	146.058	4.54345e+07	4.74637e+07	4.67251e+07	1.92496e+07	1.25058e+07	2.17589e+07	1.78698e+07	1.84771e+07	8.03235e+06	4.99192e+07	4.92005e+07	3.97548e+07	7.12325e+07	1.11822e+08	8.07196e+07
p0-0739.2133-005.58-splash10-000l-0030000900-e62b526b62a9cf391b19	0.930256			7-[6-[[3,4-dihydroxy-6-methyl-5-[3,4,5-trihydroxy-6-(hydroxymethyl)oxan-2-yl]oxyoxan-2-yl]oxymethyl]-3,4,5-trihydroxyoxan-2-yl]oxy-5-hydroxy-3-(4-hydroxyphenyl)chromen-4-one		-	739.213	5.62	739.213	284.033	4.61825e+07	4.37447e+07	4.64903e+07	6.21556e+07	4.82683e+07	3.62653e+07	6.87302e+07	5.58051e+07	6.00125e+07	3.22575e+07	1.37951e+06	1.2861e+07	1.88401e+07	2.06222e+07	4.012e+07
p1-0148.0591-000.66-splash10-001i-9000000000-f49cd05ab08860b1c112	0.947506	HMDB0000148	C00025	L-Glutamic acid	Carboxylic acids and derivatives	+	148.06	0.68	148.059	84.045	4.83463e+07	4.92537e+07	4.7862e+07	2.34243e+07	4.50561e+07	6.94641e+07	3.95548e+07	3.80213e+07	3.80124e+07	2.36322e+07	5.31572e+07	3.26242e+07	4.04073e+07	4.82074e+07	4.86801e+07
p0-0725.1972-005.64-splash10-004i-0030010900-fd748aab520e42223a5f	0.849827			5-hydroxy-3-[(2S,3R,4R,5S)-3-hydroxy-5-(hydroxymethyl)-4-[(2S,3R,4S,5S,6R)-3,4,5-trihydroxy-6-(hydroxymethyl)oxan-2-yl]oxyoxolan-2-yl]oxy-2-(4-hydroxyphenyl)-7-[(2S,3R,4R,5R,6S)-3,4,5-trihydroxy-6-methyloxan-2-yl]oxychromen-4-one		-	725.197	5.7	725.197	285.04	5.21879e+07	4.84288e+07	5.15926e+07	5.80875e+07	5.39117e+07	3.76735e+07	3.69594e+07	4.39279e+07	4.74247e+07	4.72583e+07	4.99278e+07	4.86108e+07	5.02454e+07	4.5629e+07	4.22303e+07
p1-0291.0837-005.15-splash10-007a-0900000000-5ee90752e5e64dbb68c1	0.944517	HMDB0001871	C09727	Epicatechin	Flavonoids	+	291.084	4.95	291.084	139.037	6.17634e+07	6.4776e+07	6.45307e+07	8.0828e+07	7.14147e+07	4.19628e+07	4.34314e+07	5.23121e+07	5.66211e+07	7.06801e+07	4.578e+07	8.64259e+07	1.03251e+08	5.58501e+07	4.00264e+06
p1-0146.0589-003.92-splash10-014l-9700000000-06933850f22bac25791c	0.905999			4-formyl Indole		+	146.06	3.67	146.059	118.065	6.5802e+07	7.20112e+07	6.80044e+07	2.90836e+07	1.79269e+07	3.33873e+07	2.71395e+07	2.93735e+07	1.22488e+07	7.25448e+07	7.14558e+07	5.77095e+07	1.07001e+08	1.59e+08	1.14097e+08
p1-0130.0867-001.19-splash10-001i-9000000000-a666288471279640e512	0.929119			NIPECOTIC ACID		+	130.086	1.15	130.087	84.082	7.02727e+07	7.26112e+07	5.99371e+07	3.05744e+07	1.52308e+07	2.20494e+08	7.55884e+07	3.10707e+07	3.0411e+07	4.10132e+06	5.92931e+06	7.70585e+06	3.98765e+06	1.92193e+07	2.85851e+07
p1-0595.1602-006.20-splash10-000i-0091000000-e38160f4f95a15b4a889	0.908366			nicotiflorin		+	595.165	5.71	595.164	287.052	8.33353e+07	8.85792e+07	1.02539e+08	1.55891e+08	1.52083e+08	1.4398e+08	2.01574e+08	8.40049e+07	2.31212e+08	1.18809e+08	8.92173e+07	7.5503e+07	2.1566e+08	1.04653e+08	1.37193e+08
p1-0449.1071-006.64-splash10-000i-0090000000-c9d4ce42f2ac96bc928c	0.988453	HMDB0033751	C01750	Quercitrin	Flavonoids	+	449.107	5.67	449.107	287.055	2.16405e+08	2.29265e+08	2.23806e+08	2.59171e+08	2.3863e+08	1.29524e+08	1.55523e+08	1.66769e+08	2.40638e+08	1.9533e+08	1.98999e+08	1.9986e+08	1.99506e+08	1.86362e+08	1.64539e+08
p1-0449.0651-006.44-splash10-000i-0090000000-9d9415dd05fcda145e28	0.817521	HMDB0030243		Glucobrassicin	Carbohydrates and carbohydrate conjugates	+	449.062	5.68	449.062	287.054	2.66159e+08	2.66936e+08	2.24316e+08	2.98929e+08	2.9439e+08	1.54497e+08	1.66991e+08	2.28271e+08	2.67758e+08	2.31601e+08	2.32811e+08	2.2939e+08	2.26391e+08	2.24979e+08	1.98692e+08
p0-0133.0075-001.03-splash10-00di-9000000000-a1aa4b36a66bfe0e936b	0.95173	HMDB0000156	C00149	L-Malic acid	Hydroxy acids and derivatives	-	133.016	0.79	133.007	115.004		2.00183e+07	1.55757e+07	1.47782e+07	1.27822e+07	1.8315e+07	4.50236e+06	1.02222e+07	9.04718e+06	5.17302e+06	1.05096e+07	1.41097e+07	9.19695e+06	6.26501e+06	7.20567e+06
p1-0152.0570-002.29-splash10-0f79-4900000000-cd2bbee97e5b399aa2d2	0.998966			thio-p-Toluamide		+	152.056	2.76	152.057	135.03			27766.8		67785.5		22883.1	41444.2		10187.2			35504.2		18779.9
p1-0191.1794-009.90-splash10-0006-7900000000-5d81eaf6d2c440dfd074	0.824048			7-Ethyl-3,5-dimethyl-2E,4E,6E,8E-decatetraene		+	191.179	9.62	191.179	107.086				26060.2		19060.4				32832.5		22502.8		28529.4
p1-0205.1941-011.05-splash10-0693-4900000000-603df1ab7784354c01ea	0.906456			beta-bisabolene		+	205.194	11.2	205.194	145.101		88174.3	87116.6	133154			73681	67359.2	122374					67171.5	104069
p1-0387.1448-009.91-splash10-0f7x-0911000000-ae5ba4eed3a18c2e24fe	0.859978			Benzoic acid, 2,4-dihydroxy-6-methyl-, 6,7,8,8a-tetrahydro-7-hydroxy-7-methyl-6-oxo-3-[(1E)-1-propen-1-yl]-1H-2-benzopyran-8-yl ester		+	387.143	8.97	387.145	137.06				43631.6	32109.7	52163.7		9377.01	13137.3	16588.3
p1-0403.3636-011.25-splash10-0udi-0961300000-743a1fca9d53dbc0cf97	0.904728			5,6α epoxy-cholesterol		+	403.364	11.31	403.364	213.164		694293	811576	963087	770241	523516		466562	541158			635110	651954	873281	677768
p1-0411.3255-010.08-splash10-03dl-0932200000-9fbafd10cb949bb85886	0.887996	HMDB0006225		Ercalcitriol	Steroids and steroid derivatives	+	411.325	9.95	411.326	203.157			18262.9		14367.7			19535.6		15409	18168.3	10560	20187.7	17645.1	19753.2
p1-0433.1131-005.72-splash10-000i-0090000000-1ff79babaa2f8d60db4b	0.961514			Afzelin		+	433.112	5.85	433.113	287.055						1.06936e+07	1.33421e+07		1.44605e+06		1.6165e+06		1.2704e+06		1.34426e+07
p1-0451.1230-004.93-splash10-006x-0090000000-959e2cdc3f51ef0073c7	0.818252			3,5-dihydroxy-2-(4-hydroxyphenyl)-7-[3,4,5-trihydroxy-6-(hydroxymethyl)oxan-2-yl]oxy-2,3-dihydrochromen-4-one		+	451.123	4.8	451.123	215.074		20498.4	15843.7	13338.5		41896.4		6408.4	7890.27	5206.68	14567.4	9225.67		40778.1	35688.3
p1-0453.3363-010.09-splash10-0udr-0972500000-21b372e70ed735aa6e83	0.963039			Lup-20(29)-en-28-oic acid, 6-hydroxy-3-oxo-, (5xi,9xi,18xi)-		+	453.336	10.27	453.336	435.323		1.12268e+06					611965
p1-0457.1856-008.26-splash10-0a4i-0960700000-c885450e3aeaba115d3a	0.842299			11-keto Fluprostenol		+	457.186	8.32	457.186	421.301						14948.5	27744.9		231597	205480		19627.3	20003.8	24665.4	122895
p1-0727.2064-005.15-splash10-000i-0090310300-4e9b76880bcde49dd701	0.868385			3-[(2S,3R,4S,5S,6R)-3-[(2S,3R,4R)-3,4-dihydroxy-4-(hydroxymethyl)oxolan-2-yl]oxy-4,5-dihydroxy-6-(hydroxymethyl)oxan-2-yl]oxy-5-hydroxy-2-(4-hydroxyphenyl)-7-[(2S,3R,4R,5R,6S)-3,4,5-trihydroxy-6-methyloxan-2-yl]oxychromen-4-one		+	727.206	5.15	727.206	287.056			198216	285555	151423	30450.5	67999.5	131201	90269.6	202854	155498		123891	103770
p1-0779.4189-010.84-splash10-01ta-0121916800-40abf1066e02c15717ba	0.814207	HMDB0039591		Periandrin V	Prenol lipids	+	779.419	10.86	779.419	761.42							25761.5					54426.5
p1-0791.4621-010.74-splash10-0006-0221902700-725d9e83d1df09d545bc	0.952882			(3beta,5xi,9xi,16beta,18xi,21beta,22alpha)-28-Acetoxy-16,22,23-trihydroxy-21-[(2-methylbutanoyl)oxy]olean-12-en-3-yl beta-D-glucopyranosiduronic acid		+	791.462	10.58	791.462	453.335												327783	435732

## Sheet: Table S2
Table S2. Metabolites in clusters
	compounds	class
Cluster 1	2-(3,4-dihydroxyphenyl)-3,5,7-trihydroxy-3,4-dihydro-2H-1-benzopyran-4-one	Flavonoids
	Phloretin	Linear 1,3-diarylpropanoids
	13(S)-HOTrE
	17-Hydroxy-15,16-epoxykauran-18-oic acid
	1,6-Digalloyl-beta-D-glucopyranose	Tannins
	Galα1-3Galβ1-4GlcNAcβ-Sp
	(Z)-5-[(1S,2R,4aR,8aR)-5-(hydroxymethyl)-1,2,4a-trimethyl-2,3,4,7,8,8a-hexahydronaphthalen-1-yl]-3-(hydroxymethyl)pent-2-enoic acid
	5,7-dihydroxy-2-(4-hydroxyphenyl)-3,4-dihydro-2H-1-benzopyran-4-one	Flavonoids
	3-Hydroxymandelic acid	Phenols
	4-[(E)-2-(3-Hydroxy-5-methoxyphenyl)vinyl]phenyl beta-D-glucopyranoside
	Asp Glu	Mini Peptide
	Kaempferol-3-Glucoside-2''-p-coumaroyl
	2-[4-[(3S,3aR,6S,6aR)-6-[3-methoxy-4-[3,4,5-trihydroxy-6-(hydroxymethyl)oxan-2-yl]oxyphenyl]-1,3,3a,4,6,6a-hexahydrofuro[3,4-c]furan-3-yl]-2-methoxyphenoxy]-6-(hydroxymethyl)oxane-3,4,5-triol
	Peonidin-3-glucoside	Flavonoids
	beta-D-Glucopyranoside,[(2R,3R)-2,3-dihydro-2-(4-hydroxy-3-methoxyphenyl)-5-(3-hydroxypropyl)-7-methoxy-3-benzofuranyl]methyl
	3-[2-(4-Hydroxy-3-methoxyphenyl)-3-(hydroxymethyl)-7-methoxy-2,3-dihydro-1-benzofuran-5-yl]propyl beta-D-glucopyranoside
	Hymecromone Methyl Ether
	Kaempferol 3-(3''-acetyl-alpha-L-arabinopyranosyl)-(1->6)-glucoside
Cluster 2	Lauroyl diethanolamide	Fatty Acyls
	Coumarin	Coumarins and derivatives
	Uridine 5'-monophosphate	Pyrimidine nucleotides
	Asp Leu	Mini Peptide
	(4aS,5R,6S)-1-Oxo-5-vinyl-4,4a,5,6-tetrahydro-1H,3H-pyrano[3,4-c]pyran-6-yl 6-O-[(2R,3R,4R)-3,4-dihydroxy-4-(hydroxymethyl)tetrahydro-2-furanyl]-beta-D-glucopyranoside
	25-Hydroxyvitamin D2	Steroids and steroid derivatives
	2-Phospho-D-glyceric acid	Organooxygen compounds
	Threonic acid	Organooxygen compounds
	Uridine diphosphategalactose	Pyrimidine nucleotides
	Guanosine	Purine nucleosides
	Kaempferol-3-Galactoside-6''-Rhamnoside-3'''-Rhamnoside
	Nicotiflorin
Cluster 3	(3R,4R,5R)-5-[(E)-3-(3,4-dihydroxyphenyl)prop-2-enoyl]oxy-3,4-dihydroxycyclohexene-1-carboxylic acid
	Asiaticoside	Prenol lipids
	Salannin
	beta-D-Glucopyranose, 1-O-[(2E)-3-(2-hydroxyphenyl)-1-oxo-2-propen-1-yl]-
	quercetin-3-O-glc-1-3-rham-1-6-glucoside
	(2S,3R,4S,5S,6R)-2-[4-[(3S,3aR,6S,6aR)-6-[3,5-dimethoxy-4-[(2S,3R,4S,5S,6R)-3,4,5-trihydroxy-6-(hydroxymethyl)oxan-2-yl]oxyphenyl]-1,3,3a,4,6,6a-hexahydrofuro[3,4-c]furan-3-yl]-2,6-dimethoxyphenoxy]-6-(hydroxymethyl)oxane-3,4,5-triol
	Kojibiose	Fatty Acyls
	Rhamnetin 3-galactoside-4'-glucoside
	Brassicoside	Flavonoids
	Farrerol 5,7-di-O-glucoside
	Raffinose	Organooxygen compounds
	2-{[6-O-(beta-D-Glucopyranosyl)-beta-D-glucopyranosyl]oxy}-2-phenylacetamide
	Lanosta - 8 , 24 - dien - 26 - oic acid, 21 - hydroxy - 3 - oxo - , ( 5 xi,13alpha,14beta,17alpha,20S,24E)-
	(2alpha,3beta,5xi,9xi,18xi)-2,3-Dihydroxyolean-12-en-28-oic acid
	Kaempferol 3-glucosyl-(1->4)-rhamnosyl-(1->2)-glucoside
	Levan	Organooxygen compounds
	Panasenoside	Flavonoids
	5'-O-beta-D-Glucosylpyridoxine
Cluster 4	β-Amyrin
	Caryophyllene alpha-oxide	Prenol lipids
	(1S,4aS,7aS)-1-(beta-D-Glucopyranosyloxy)-7-(hydroxymethyl)-1,4a,5,7a-tetrahydrocyclopenta[c]pyran-4-carboxylic acid
	4-Pyridoxic acid	Pyridines and derivatives
	Stachyose	Organooxygen compounds
	Daphnoretin
	(2E)-3-(4-hydroxy-3-methoxyphenyl)prop-2-enal	Benzene and substituted derivatives
	D-Xylulose	Carbohydrates and carbohydrate conjugates
	D-Glucoheptose
	alpha-Amyrone	Prenol lipids
	1-O-[(3beta,5xi,9xi,18xi)-3-(beta-D-Glucopyranuronosyloxy)-28-oxoolean-12-en-28-yl]-beta-D-glucopyranose
	2-{[6-O-(6-Deoxy-alpha-L-mannopyranosyl)-beta-D-glucopyranosyl]oxy}-3-methylbutanenitrile
	4-[(3R,3aR,6S,6aR)-6-(4-hydroxy-3,5-dimethoxyphenyl)-1,3,3a,4,6,6a-hexahydrofuro[3,4-c]furan-3-yl]-2,6-dimethoxyphenol
	Olean-12-en-28-oic acid, 3-hydroxy-, (3beta,5xi,9xi,18xi)-
	NILOTICIN
Cluster 5	naringenin-7-O-glucoside
	Bilirubin	Organoheterocyclic compounds
	Apigenin	Flavonoids
	3'-AMP	Ribonucleoside 3'-phosphates
	N-ACETYL-D-MANNOSAMINE
	Corymboside	Flavonoids
	5,7-dihydroxy-2-(4-hydroxyphenyl)-6,8-bis(3,4,5-trihydroxyoxan-2-yl)chromen-4-one
	Adenosine_Diphosphate
	EMODIC ACID
	7-hydroxy-2-(4-hydroxyphenyl)-8-[(2S,3R,4R,5S,6R)-3,4,5-trihydroxy-6-(hydroxymethyl)oxan-2-yl]chromen-4-one
	(6,6-Dimethylbicyclo[3.1.1]hept-2-yl)methyl 6-O-[(2R,3R,4R)-3,4-dihydroxy-4-(hydroxymethyl)tetrahydro-2-furanyl]-beta-D-glucopyranoside
	Monoglucuronylglycyrrhetinic acid	Prenol lipids
	Cyanidin 3-glucoside	Flavonoids
	Primflasine
	Norizalpinin	Flavonoids
	3-Hydroxy-1-(3-hydroxy-4-methoxyphenyl)-2-{4-[(1E)-3-hydroxy-1-propen-1-yl]-2-methoxyphenoxy}propyl beta-D-glucopyranoside
	beta-D-Glucopyranoside, (1R)-1-ethenyl-1,5-dimethyl-4-hexen-1-yl 6-O-alpha-L-arabinopyranosyl-
	(2S,3R,4S,5S,6R)-2-[4-[(3S,3aR,6S,6aR)-3-(4-hydroxy-3,5-dimethoxyphenyl)-1,3,3a,4,6,6a-hexahydrofuro[3,4-c]furan-6-yl]-2,6-dimethoxyphenoxy]-6-(hydroxymethyl)oxane-3,4,5-triol
	Biorobin	Flavonoids
	Luteolin 7-glucoside	Flavonoids
Cluster 6	2-(3,4-dihydroxyphenyl)-3,4-dihydro-2H-1-benzopyran-3,5,7-triol	Flavonoids
	Canrenoic acid potassium salt2181-04-6
	11,12,13-Trinor-1,3,5-bisabolatrien-10-oic acid	Prenol lipids
	Methyl cinnamate	Cinnamic acids and derivatives
	Nicotinamide ribotide	Pyridine nucleotides
	Hexopyranoside, 3,4-dimethoxyphenyl 6-O-(6-deoxy-alpha-L-mannopyranosyl)-
	[(2R,3S,4S,5R,6S)-6-[(2S,3R,4R,5R,6S)-2-[5,7-dihydroxy-2-(4-hydroxyphenyl)-4-oxochromen-3-yl]oxy-4,5-dihydroxy-6-methyloxan-3-yl]oxy-3,4,5-trihydroxyoxan-2-yl]methyl (E)-3-(4-hydroxyphenyl)prop-2-enoate
	(+)-Epicatechin	Flavonoids
	8-(1,2-dihydroxy-3-methylbut-3-en-1-yl)-7-methoxy-2H-chromen-2-one	Coumarins and derivatives
	Isovitexin
	beta-D-Fructofuranosyl 6-O-(4-hydroxybenzoyl)-alpha-D-glucopyranoside
	Zeanoside B
	7,8,4'-Trihydroxy-3',5'-dimethoxyflavanone 4'-O-glucoside
	Isoschaftoside
	5,7-dihydroxy-2-(4-hydroxyphenyl)-3-[(2S,3R,4S,5S,6R)-3,4,5-trihydroxy-6-[[(2S,3R,4S,5S)-3,4,5-trihydroxyoxan-2-yl]oxymethyl]oxan-2-yl]oxychromen-4-one
	Quercitrin	Flavonoids
	Glucobrassicin	Carbohydrates and carbohydrate conjugates

## Sheet: Table S3
Table S3. Differentially Expressed Metabolites
Group	id	peaksGroup_ref	score	compound name	KEGG	Class
S1 vs S2	24	p1-0203.1066-011.98-splash10-01ow-0900000000-7c4eb9bd0205add6f7b3	0.802679	Tremetone
	33	p1-0275.0909-006.86-splash10-0a4i-0900000000-87c962e827fc3a72e76d	0.945652	Phloretin	C00774	Linear 1,3-diarylpropanoids
	67	p1-0397.1104-004.60-splash10-0002-0039000000-e67a114be38d3822ee7c	0.857016	(1S,4aS,7aS)-1-(beta-D-Glucopyranosyloxy)-7-(hydroxymethyl)-1,4a,5,7a-tetrahydrocyclopenta[c]pyran-4-carboxylic acid
	84	p1-0273.0745-005.81-splash10-0fk9-0920000000-883c3755ac8668818048	0.917526	5,7-dihydroxy-2-(4-hydroxyphenyl)-3,4-dihydro-2H-1-benzopyran-4-one		Flavonoids
	128	p1-0179.0699-002.45-splash10-00kf-9500000000-cb63b7845c952a79b47c	0.822868	(2E)-3-(4-hydroxy-3-methoxyphenyl)prop-2-enal		Benzene and substituted derivatives
	129	p0-0149.0470-000.70-splash10-0a4i-9000000000-f403bc53f88e18e21719	0.847167	D-Xylulose	C00310	Carbohydrates and carbohydrate conjugates
	141	p1-0191.1018-000.69-splash10-001i-9200000000-f06b89d26b9d832d9f63	0.808102	N-(gamma-Glutamyl)ethanolamine		Carboxylic acids and derivatives
	166	p1-0231.0644-005.53-splash10-0udi-1900000000-e4daa8f74621eacfb2e0	0.969913	2-benzoylbenzene-1,3,5-triol		Benzene and substituted derivatives
	179	p0-0567.2101-006.84-splash10-0006-0109000000-27d56e89b93384b44524	0.967126	beta-D-Glucopyranoside, [(2R,3R)-2,3-dihydro-2-(4-hydroxy-3-methoxyphenyl)-5-(3-hydroxypropyl)-7-methoxy-3-benzofuranyl]methyl
	182	p1-0211.0962-007.61-splash10-0pi0-2900000000-47ba79ca3b45f3f5301a	0.930668	3-Methyl-1-(2,4,6-trihydroxyphenyl)-1-butanone	C07350	Benzene and substituted derivatives
	187	p1-0127.0389-000.79-splash10-0gb9-9000000000-a8079f13a72ac67afdab	0.890738	1,2,3-Trihydroxybenzene	C01108	Benzene and substituted derivatives
	198	p1-0540.2441-006.62-splash10-01u0-0944000000-e5d3ffdc98e25b924163	0.883153	3-[2-(4-Hydroxy-3-methoxyphenyl)-3-(hydroxymethyl)-7-methoxy-2,3-dihydro-1-benzofuran-5-yl]propyl beta-D-glucopyranoside
	230	p1-0298.0930-003.85-splash10-000i-1900000000-b4ca595f2722245b53e8	0.983897	5'-Methylthioadenosine	C00170	5'-deoxyribonucleosides
	248	p1-0741.2269-005.55-splash10-000i-0290100000-dc060e60479bdb0fb62c	0.84087	Kaempferol-3-Galactoside-6''-Rhamnoside-3'''-Rhamnoside
	270	p0-0739.2133-005.58-splash10-000l-0030000900-e62b526b62a9cf391b19	0.930256	7-[6-[[3,4-dihydroxy-6-methyl-5-[3,4,5-trihydroxy-6-(hydroxymethyl)oxan-2-yl]oxyoxan-2-yl]oxymethyl]-3,4,5-trihydroxyoxan-2-yl]oxy-5-hydroxy-3-(4-hydroxyphenyl)chromen-4-one
S1 vs S3	25	p1-0184.0724-011.73-splash10-004s-9500000000-fa005ba73f8737207c7b	0.893439	Phosphorylcholine	C00588	Organonitrogen compounds
	28	p1-0480.3115-011.98-splash10-000i-0119000000-80bdca0bf4c97413f1c0	0.809119	LysoPE(18:1(9Z)/0:0)		Glycerophospholipids
	33	p1-0275.0909-006.86-splash10-0a4i-0900000000-87c962e827fc3a72e76d	0.945652	Phloretin	C00774	Linear 1,3-diarylpropanoids
	42	p0-0153.0181-002.43-splash10-0a4i-5900000000-f3c7046c4daf1237bdf2	0.904228	Gentisic acid	C00628	Benzene and substituted derivatives
	68	p1-0395.2928-011.48-splash10-0002-0944000000-af89ab25336d6448423b	0.925257	Calcipotriol		Steroids and steroid derivatives
	73	p0-0156.0680-003.18-splash10-03di-3900000000-5f70d34e44f33240580c	0.999951	N-ACETYLPROLINE
	76	p1-0235.1684-007.28-splash10-000x-4900000000-c7d2d8bd43605c78f9df	0.871629	2-Naphthaleneacetic acid, decahydro-8-hydroxy-4a,8-dimethyl-alpha-methylene-
	84	p1-0273.0745-005.81-splash10-0fk9-0920000000-883c3755ac8668818048	0.917526	5,7-dihydroxy-2-(4-hydroxyphenyl)-3,4-dihydro-2H-1-benzopyran-4-one		Flavonoids
	109	p1-0348.0711-004.11-splash10-000i-0900000000-d85edbf605ea2217f466	1	Adenosine monophosphate	C00020	Purine nucleotides
	117	p1-0743.2770-005.45-splash10-0ldi-0092200000-8915c7e487349e3c3152	0.892016	(2S,3R,4S,5S,6R)-2-[4-[(3S,3aR,6S,6aR)-6-[3,5-dimethoxy-4-[(2S,3R,4S,5S,6R)-3,4,5-trihydroxy-6-(hydroxymethyl)oxan-2-yl]oxyphenyl]-1,3,3a,4,6,6a-hexahydrofuro[3,4-c]furan-3-yl]-2,6-dimethoxyphenoxy]-6-(hydroxymethyl)oxane-3,4,5-triol
	145	p1-0151.0750-003.58-splash10-00p3-9300000000-1a90a03f8c721f0be917	0.891917	Hydrocinnamic acid	C05629	Phenylpropanoic acids
	152	p1-0324.2881-012.36-splash10-0900-9401000000-f7e5d5e005b772091856	0.897648	Linoleoyl ethanolamide		Organonitrogen compounds
	160	p0-0564.3390-011.79-splash10-0fb9-0090040000-191cd4b58f9a80aa9a52	0.830608	LysoPC(18:2(9Z,12Z))	C04230	Glycerophospholipids
	162	p1-0625.2088-003.50-splash10-004i-0000009000-ae84feb216b7ea5f9e6b	0.803287	Farrerol 5,7-di-O-glucoside
	164	p0-0476.2805-011.78-splash10-004i-0090000000-571b4d41ceef8d375f18	0.922284	1-Hydroxy-2-(9Z,12Z-octadecadienoyl)-sn-glycero-3-phosphoethanolamine
	169	p1-0368.0946-003.31-splash10-0bt9-0970000000-0e8d6fc8cde2b47ae6ac	0.838192	Zeanoside B
	171	p1-0235.1679-010.95-splash10-05o0-1910000000-25213e441abee11cadf1	0.853103	1H-3a,6-Methanoazulene-3-carboxylic acid, octahydro-7,7-dimethyl-8-methylene-, (3S,3aR,6R,8aS)-
	179	p0-0567.2101-006.84-splash10-0006-0109000000-27d56e89b93384b44524	0.967126	beta-D-Glucopyranoside, [(2R,3R)-2,3-dihydro-2-(4-hydroxy-3-methoxyphenyl)-5-(3-hydroxypropyl)-7-methoxy-3-benzofuranyl]methyl
	182	p1-0211.0962-007.61-splash10-0pi0-2900000000-47ba79ca3b45f3f5301a	0.930668	3-Methyl-1-(2,4,6-trihydroxyphenyl)-1-butanone	C07350	Benzene and substituted derivatives
	187	p1-0127.0389-000.79-splash10-0gb9-9000000000-a8079f13a72ac67afdab	0.890738	1,2,3-Trihydroxybenzene	C01108	Benzene and substituted derivatives
	198	p1-0540.2441-006.62-splash10-01u0-0944000000-e5d3ffdc98e25b924163	0.883153	3-[2-(4-Hydroxy-3-methoxyphenyl)-3-(hydroxymethyl)-7-methoxy-2,3-dihydro-1-benzofuran-5-yl]propyl beta-D-glucopyranoside
	204	p1-0417.1546-011.01-splash10-014i-0952200000-5885ec71b8fe19391b77	0.90592	(2E)-2,11-Dimethyl-7-methylene-6,12-dioxo-5,14-dioxatricyclo[9.2.1.0~4,8~]tetradeca-1(13),2-dien-9-yl (2E)-4-acetoxy-2-methyl-2-butenoate
	220	p1-0227.1259-004.99-splash10-0564-3900000000-437bf86b31472695ae8b	0.943816	{(1R,2R)-2-[(2Z)-5-Hydroxy-2-penten-1-yl]-3-oxocyclopentyl}acetic acid
	225	p1-0419.1696-005.46-splash10-0159-0498000000-d0b072de3d507039ec86	0.937313	4-[(3R,3aR,6S,6aR)-6-(4-hydroxy-3,5-dimethoxyphenyl)-1,3,3a,4,6,6a-hexahydrofuro[3,4-c]furan-3-yl]-2,6-dimethoxyphenol
	227	p1-0166.0719-006.90-splash10-000i-1900000000-29296a9886915b62370f	0.840968	N2-Methylguanine	C04153	Imidazopyrimidines
	230	p1-0298.0930-003.85-splash10-000i-1900000000-b4ca595f2722245b53e8	0.983897	5'-Methylthioadenosine	C00170	5'-deoxyribonucleosides
	237	p1-0471.3467-010.09-splash10-0udi-0563900000-864a9e3fccc4d1eb84df	0.924363	(23E)-5,25-Dihydroxy-4,4-dimethylergosta-8,23-diene-3,22-dione
	243	p1-0435.3256-011.09-splash10-000i-0893400000-a9747db2c814692ac390	0.963151	(22E,24E)-3-Oxo-9,19-cyclolanosta-22,24-dien-26-oic acid
	253	p1-0118.0653-003.89-splash10-014l-9500000000-f57898a8e08e2950dde8	0.988953	Indole	C00463	Indoles and derivatives
	258	p1-0298.1137-002.32-splash10-014i-0910000000-eb9d2006514e8aacb730	0.962731	Nelarabine		Purine nucleosides
	269	p1-0205.0959-003.89-splash10-014l-0900000000-d35ebb3dd62e493b7e6c	0.911894	L-Tryptophan	C00078	Indoles and derivatives
	274	p1-0146.0589-003.92-splash10-014l-9700000000-06933850f22bac25791c	0.905999	4-formyl Indole
S1 vs S4	3	p0-1003.5178-010.56-splash10-0a4r-2201900008-72dd667ce2b5b8e146b3	0.835791	Asiaticoside	C15428	Prenol lipids
	22	p0-0613.2152-005.47-splash10-03fr-2911003000-55910f1fa3012a78acd4	0.804901	Galα1-3Galβ1-4GlcNAcβ-Sp
	28	p1-0480.3115-011.98-splash10-000i-0119000000-80bdca0bf4c97413f1c0	0.809119	LysoPE(18:1(9Z)/0:0)		Glycerophospholipids
	33	p1-0275.0909-006.86-splash10-0a4i-0900000000-87c962e827fc3a72e76d	0.945652	Phloretin	C00774	Linear 1,3-diarylpropanoids
	73	p0-0156.0680-003.18-splash10-03di-3900000000-5f70d34e44f33240580c	0.999951	N-ACETYLPROLINE
	83	p0-0137.0342-004.05-splash10-000l-7900000000-821d53749e8925aab3a6	0.905833	3,4-Dihydroxybenzaldehyde	C16700	Benzene and substituted derivatives
	90	p1-0177.0908-005.82-splash10-015a-1900000000-d08d0b24c5ada515c59e	0.835876	3-(4-Methoxyphenyl)-2-methyl-2-propenal		Cinnamaldehydes
	135	p1-0325.1138-000.73-splash10-004s-5900000000-08acb0f988ad635e7a45	0.976508	Kojibiose	C19632	Fatty Acyls
	147	p1-0511.3406-008.77-splash10-0w4i-0893500000-2d494f75a97f6d214cf9	0.933232	(5xi,8alpha,9beta,11beta,14beta,16beta,23S,24R)-11,24,25-Trihydroxy-16,23-epoxydammar-13(17)-en-3-one
	153	p1-0466.3397-009.09-splash10-014j-0971300000-3e2d13cc7ee6fe87c092	0.941178	Triamcinolone aceton
	162	p1-0625.2088-003.50-splash10-004i-0000009000-ae84feb216b7ea5f9e6b	0.803287	Farrerol 5,7-di-O-glucoside
	179	p0-0567.2101-006.84-splash10-0006-0109000000-27d56e89b93384b44524	0.967126	beta-D-Glucopyranoside, [(2R,3R)-2,3-dihydro-2-(4-hydroxy-3-methoxyphenyl)-5-(3-hydroxypropyl)-7-methoxy-3-benzofuranyl]methyl
	182	p1-0211.0962-007.61-splash10-0pi0-2900000000-47ba79ca3b45f3f5301a	0.930668	3-Methyl-1-(2,4,6-trihydroxyphenyl)-1-butanone	C07350	Benzene and substituted derivatives
	194	p0-0503.1640-001.21-splash10-0fmi-2951040000-d98026841e4c7d7f8ba0	0.936169	Raffinose	C00492	Organooxygen compounds
	198	p1-0540.2441-006.62-splash10-01u0-0944000000-e5d3ffdc98e25b924163	0.883153	3-[2-(4-Hydroxy-3-methoxyphenyl)-3-(hydroxymethyl)-7-methoxy-2,3-dihydro-1-benzofuran-5-yl]propyl beta-D-glucopyranoside
	201	p1-0476.1840-000.82-splash10-001i-0900000000-326ee78126576b6396c8	0.837766	2-{[6-O-(beta-D-Glucopyranosyl)-beta-D-glucopyranosyl]oxy}-2-phenylacetamide
	204	p1-0417.1546-011.01-splash10-014i-0952200000-5885ec71b8fe19391b77	0.90592	(2E)-2,11-Dimethyl-7-methylene-6,12-dioxo-5,14-dioxatricyclo[9.2.1.0~4,8~]tetradeca-1(13),2-dien-9-yl (2E)-4-acetoxy-2-methyl-2-butenoate
	215	p1-0513.3571-009.09-splash10-000i-0782900000-677805b2772fe0f59e0a	0.934222	16-hydroxy-4,4,8,10,14-pentamethyl-17-(4,5,6-trihydroxy-6-methylheptan-2-yl)-1,2,5,6,7,9,11,12,15,16-decahydrocyclopenta[a]phenanthren-3-one
	220	p1-0227.1259-004.99-splash10-0564-3900000000-437bf86b31472695ae8b	0.943816	{(1R,2R)-2-[(2Z)-5-Hydroxy-2-penten-1-yl]-3-oxocyclopentyl}acetic acid
	222	p1-0527.1558-001.10-splash10-00or-0008090000-90835ea0ef4d10bec2ae	0.900958	Levan	C01355	Organooxygen compounds
	225	p1-0419.1696-005.46-splash10-0159-0498000000-d0b072de3d507039ec86	0.937313	4-[(3R,3aR,6S,6aR)-6-(4-hydroxy-3,5-dimethoxyphenyl)-1,3,3a,4,6,6a-hexahydrofuro[3,4-c]furan-3-yl]-2,6-dimethoxyphenol
	230	p1-0298.0930-003.85-splash10-000i-1900000000-b4ca595f2722245b53e8	0.983897	5'-Methylthioadenosine	C00170	5'-deoxyribonucleosides
	236	p1-0469.3305-010.26-splash10-014i-0783900000-2f465a581e8e8f4a6ef6	0.910448	4,4,8,10,14-pentamethyl-17-(4,5,6-trihydroxy-6-methylheptan-2-yl)-2,5,6,7,9,15-hexahydro-1H-cyclopenta[a]phenanthrene-3,16-dione
	252	p1-0598.2495-006.48-splash10-0ap0-0091100000-42e02e3acf36c6ea1d8d	0.960782	(2S,3R,4S,5S,6R)-2-[4-[(3S,3aR,6S,6aR)-3-(4-hydroxy-3,5-dimethoxyphenyl)-1,3,3a,4,6,6a-hexahydrofuro[3,4-c]furan-6-yl]-2,6-dimethoxyphenoxy]-6-(hydroxymethyl)oxane-3,4,5-triol
	253	p1-0118.0653-003.89-splash10-014l-9500000000-f57898a8e08e2950dde8	0.988953	Indole	C00463	Indoles and derivatives
	257	p1-0332.1364-002.93-splash10-0udi-0901000000-d4363766768ebf38195e	0.85454	5'-O-beta-D-Glucosylpyridoxine
	258	p1-0298.1137-002.32-splash10-014i-0910000000-eb9d2006514e8aacb730	0.962731	Nelarabine		Purine nucleosides
	269	p1-0205.0959-003.89-splash10-014l-0900000000-d35ebb3dd62e493b7e6c	0.911894	L-Tryptophan	C00078	Indoles and derivatives
	274	p1-0146.0589-003.92-splash10-014l-9700000000-06933850f22bac25791c	0.905999	4-formyl Indole
	279	p0-0133.0075-001.03-splash10-00di-9000000000-a1aa4b36a66bfe0e936b	0.95173	L-Malic acid	C00149	Hydroxy acids and derivatives

## Sheet: Table S4
Table S4. Regulatory network information of differentally expressed metabolites in seeds from C. oleifera at different maturity stages.
KEGG.id	Entry.type	KEGG.name	Comparison group
ath00040	pathway	Pentose and glucuronate interconversions - Ar...	S1 vs. S2
ath00270	pathway	Cysteine and methionine metabolism - Arabidop...	S1 vs. S2
ath00941	pathway	Flavonoid biosynthesis - Arabidopsis thaliana...	S1 vs. S2
ath04016	pathway	MAPK signaling pathway - plant - Arabidopsis ...	S1 vs. S2
ath04712	pathway	Circadian rhythm - plant - Arabidopsis thalia...	S1 vs. S2
M00014	module	Glucuronate pathway (uronate pathway)	S1 vs. S2
M00034	module	Methionine salvage pathway	S1 vs. S2
M00133	module	Polyamine biosynthesis, arginine => agmatine ...	S1 vs. S2
M00137	module	Flavanone biosynthesis, phenylalanine => nari...	S1 vs. S2
M00368	module	Ethylene biosynthesis, methionine => ethylene	S1 vs. S2
1.1.1.14	enzyme	L-iditol 2-dehydrogenase	S1 vs. S2
1.1.1.22	enzyme	UDP-glucose 6-dehydrogenase	S1 vs. S2
1.13.11.53	enzyme	acireductone dioxygenase (Ni2+-requiring)	S1 vs. S2
1.13.11.54	enzyme	acireductone dioxygenase [iron(II)-requiring]	S1 vs. S2
1.14.17.4	enzyme	aminocyclopropanecarboxylate oxidase	S1 vs. S2
2.3.1.74	enzyme	chalcone synthase	S1 vs. S2
2.3.2.27	enzyme	RING-type E3 ubiquitin transferase	S1 vs. S2
2.5.1.16	enzyme	spermidine synthase	S1 vs. S2
2.5.1.6	enzyme	methionine adenosyltransferase	S1 vs. S2
2.7.1.100	enzyme	S-methyl-5-thioribose kinase	S1 vs. S2
2.7.1.17	enzyme	xylulokinase	S1 vs. S2
2.7.1.43	enzyme	glucuronokinase	S1 vs. S2
2.7.1.47	enzyme	D-ribulokinase	S1 vs. S2
3.2.2.16	enzyme	methylthioadenosine nucleosidase	S1 vs. S2
4.1.1.19	enzyme	arginine decarboxylase	S1 vs. S2
4.1.1.50	enzyme	adenosylmethionine decarboxylase	S1 vs. S2
4.4.1.14	enzyme	1-aminocyclopropane-1-carboxylate synthase	S1 vs. S2
5.1.3.1	enzyme	ribulose-phosphate 3-epimerase	S1 vs. S2
5.3.1.5	enzyme	xylose isomerase	S1 vs. S2
7.2.2.8	enzyme	P-type Cu+ transporter	S1 vs. S2
R00178	reaction	S-adenosyl-L-methionine carboxy-lyase [S-aden...	S1 vs. S2
R00179	reaction	S-adenosyl-L-methionine methylthioadenosine-l...	S1 vs. S2
R00875	reaction	D-Glucitol:NAD+ 2-oxidoreductase	S1 vs. S2
R00878	reaction	alpha-D-Glucose aldose-ketose-isomerase	S1 vs. S2
R01401	reaction	methylthioadenosine methylthioribohydrolase	S1 vs. S2
R01402	reaction	S-methyl-5'-thioadenosine:phosphate S-methyl-...	S1 vs. S2
R01429	reaction	D-xylose:NAD+ 1-oxidoreductase	S1 vs. S2
R01430	reaction	D-xylose:NADP+ 1-oxidoreductase	S1 vs. S2
R01431	reaction	xylitol:NADP+ oxidoreductase	S1 vs. S2
R01432	reaction	D-xylose aldose-ketose-isomerase	S1 vs. S2
R01529	reaction	D-Ribulose-5-phosphate 3-epimerase	S1 vs. S2
R01613	reaction	Malonyl-CoA:4-Coumaroyl-CoA malonyltransferas...	S1 vs. S2
R01639	reaction	ATP:D-xylulose 5-phosphotransferase	S1 vs. S2
R01896	reaction	xylitol:NAD+ 2-oxidoreductase (D-xylulose-for...	S1 vs. S2
R01898	reaction	D-lyxose aldose-ketose-isomerase	S1 vs. S2
R01904	reaction	Xylitol:NADP+ 4-oxidoreductase (L-xylulose-fo...	S1 vs. S2
R01920	reaction	S-adenosylmethioninamine:putrescine 3-aminopr...	S1 vs. S2
R02869	reaction	S-adenosylmethioninamine:spermidine 3-aminopr...	S1 vs. S2
R03072	reaction	S-Adenosyl-L-methionine:nocardicin-E 3-amino-...	S1 vs. S2
R03726	reaction	S-Adenosyl-L-methionine:N6-(delta2-isopenteny...	S1 vs. S2
R04143	reaction	ATP:S5-methyl-5-thio-D-ribose 1-phosphotransf...	S1 vs. S2
R05604	reaction	D-arabinitol:NAD 4-oxidoreductase	S1 vs. S2
R07134	reaction	D-arabinitol:NAD+ 2-oxidoreductase (D-ribulos...	S1 vs. S2
R07143	reaction	D-arabinitol:NADP+ oxidoreductase	S1 vs. S2
R07144	reaction	D-arabinitol:NADP+ oxidoreductase	S1 vs. S2
R07152	reaction	xylitol:oxygen oxidoreductase	S1 vs. S2
R07988	reaction	malonyl-CoA:caffeoyl-CoA malonyltransferase (...	S1 vs. S2
R07989	reaction	malonyl-CoA:feruloyl-CoA malonyltransferase (...	S1 vs. S2
R08359	reaction	S-adenosylmethioninamine:cadaverine 3-aminopr...	S1 vs. S2
R08940	reaction	acyl-[acyl-carrier protein]:S-adenosyl-L-meth...	S1 vs. S2
R09072	reaction	S-adenosyl-L-methionine:1,2-diacyl-sn-glycero...	S1 vs. S2
R09477	reaction	xylitol:NAD+ oxidoreductase	S1 vs. S2
R09660	reaction	S-methyl-5'-thioadenosine amidohydrolase	S1 vs. S2
R10881	reaction	S-adenosyl-L-methionine:nocardicin-G 3-amino-...	S1 vs. S2
R10903	reaction	Nocardicin G <=> Nocardicin E	S1 vs. S2
R12088	reaction	UDP-alpha-D-glucose:phloretin 2'-O-D-glucosyl...	S1 vs. S2
R12112	reaction	dihydro-4-coumaroyl-CoA:NADP+ 2,3-oxidoreduct...	S1 vs. S2
R12117	reaction	malonyl-CoA:dihydro-4-coumaroyl-CoA malonyltr...	S1 vs. S2
C00310	differential compound	D-Xylulose	S1 vs. S2
C00774	differential compound	Phloretin	S1 vs. S2
C00170	differential compound	5'-Methylthioadenosine	S1 vs. S2
C00083	compound	Malonyl-CoA	S1 vs. S2
C00147	compound	Adenine	S1 vs. S2
C00181	compound	D-Xylose	S1 vs. S2
C00231	compound	D-Xylulose 5-phosphate	S1 vs. S2
C00315	compound	Spermidine	S1 vs. S2
C00379	compound	Xylitol	S1 vs. S2
C00476	compound	D-Lyxose	S1 vs. S2
C01137	compound	S-Adenosylmethioninamine	S1 vs. S2
C01604	compound	Phlorizin	S1 vs. S2
C01904	compound	D-Arabitol	S1 vs. S2
C21913	compound	Dihydro-4-coumaroyl-CoA	S1 vs. S2
ath00360	pathway	Phenylalanine metabolism - Arabidopsis thalia...	S1 vs. S3
ath00380	pathway	Tryptophan metabolism - Arabidopsis thaliana ...	S1 vs. S3
ath00564	pathway	Glycerophospholipid metabolism - Arabidopsis ...	S1 vs. S3
ath04712	pathway	Circadian rhythm - plant - Arabidopsis thalia...	S1 vs. S3
M00034	module	Methionine salvage pathway	S1 vs. S3
M00089	module	Triacylglycerol biosynthesis	S1 vs. S3
M00090	module	Phosphatidylcholine (PC) biosynthesis, cholin...	S1 vs. S3
M00092	module	Phosphatidylethanolamine (PE) biosynthesis, e...	S1 vs. S3
M00093	module	Phosphatidylethanolamine (PE) biosynthesis, P...	S1 vs. S3
M00098	module	Acylglycerol degradation	S1 vs. S3
M00133	module	Polyamine biosynthesis, arginine => agmatine ...	S1 vs. S3
M00137	module	Flavanone biosynthesis, phenylalanine => nari...	S1 vs. S3
M00368	module	Ethylene biosynthesis, methionine => ethylene	S1 vs. S3
1.1.1.8	enzyme	glycerol-3-phosphate dehydrogenase (NAD+)	S1 vs. S3
1.14.13.168	enzyme	indole-3-pyruvate monooxygenase	S1 vs. S3
1.14.14.156	enzyme	tryptophan N-monooxygenase	S1 vs. S3
1.2.3.7	enzyme	indole-3-acetaldehyde oxidase	S1 vs. S3
2.1.1.103	enzyme	phosphoethanolamine N-methyltransferase	S1 vs. S3
2.3.1.23	enzyme	1-acylglycerophosphocholine O-acyltransferase	S1 vs. S3
2.3.1.74	enzyme	chalcone synthase	S1 vs. S3
2.5.1.16	enzyme	spermidine synthase	S1 vs. S3
2.6.1.99	enzyme	L-tryptophan---pyruvate aminotransferase	S1 vs. S3
2.7.1.32	enzyme	choline kinase	S1 vs. S3
2.7.1.82	enzyme	ethanolamine kinase	S1 vs. S3
2.7.7.15	enzyme	choline-phosphate cytidylyltransferase	S1 vs. S3
3.1.1.13	enzyme	sterol esterase	S1 vs. S3
3.1.1.23	enzyme	acylglycerol lipase	S1 vs. S3
3.1.1.4	enzyme	phospholipase A2	S1 vs. S3
3.1.1.5	enzyme	lysophospholipase	S1 vs. S3
3.1.3.81	enzyme	diacylglycerol diphosphate phosphatase	S1 vs. S3
3.1.4.3	enzyme	phospholipase C	S1 vs. S3
3.1.4.4	enzyme	phospholipase D	S1 vs. S3
3.2.2.16	enzyme	methylthioadenosine nucleosidase	S1 vs. S3
3.6.1.13	enzyme	ADP-ribose diphosphatase	S1 vs. S3
3.6.1.53	enzyme	Mn2+-dependent ADP-ribose/CDP-alcohol diphosp...	S1 vs. S3
4.1.1.50	enzyme	adenosylmethionine decarboxylase	S1 vs. S3
4.2.1.20	enzyme	tryptophan synthase	S1 vs. S3
4.3.1.24	enzyme	phenylalanine ammonia-lyase	S1 vs. S3
4.4.1.14	enzyme	1-aminocyclopropane-1-carboxylate synthase	S1 vs. S3
R00087	reaction	ATP diphosphohydrolase (diphosphate-forming)	S1 vs. S3
R00122	reaction	ADP phosphohydrolase	S1 vs. S3
R00127	reaction	ATP:AMP phosphotransferase	S1 vs. S3
R00178	reaction	S-adenosyl-L-methionine carboxy-lyase [S-aden...	S1 vs. S3
R00179	reaction	S-adenosyl-L-methionine methylthioadenosine-l...	S1 vs. S3
R00182	reaction	AMP phosphoribohydrolase	S1 vs. S3
R00673	reaction	L-tryptophan indole-lyase (deaminating	S1 vs. S3
R00674	reaction	L-serine hydro-lyase (adding indole	S1 vs. S3
R00677	reaction	L-Tryptophan:oxygen oxidoreductase (deaminati...	S1 vs. S3
R00678	reaction	L-tryptophan:oxygen 2,3-oxidoreductase (decyc...	S1 vs. S3
R00679	reaction	L-tryptophan:oxygen 2-oxidoreductase (decarbo...	S1 vs. S3
R00684	reaction	L-Tryptophan:2-oxoglutarate aminotransferase	S1 vs. S3
R00685	reaction	L-tryptophan decarboxy-lyase	S1 vs. S3
R01021	reaction	ATP:choline phosphotransferase	S1 vs. S3
R01054	reaction	ADP-ribose ribophosphohydrolase	S1 vs. S3
R01310	reaction	phosphatidylcholine phosphatidohydrolase	S1 vs. S3
R01312	reaction	Phosphatidylcholine cholinephosphohydrolase	S1 vs. S3
R01315	reaction	phosphatidylcholine 2-acylhydrolase	S1 vs. S3
R01316	reaction	phosphatidylcholine 1-acylhydrolase	S1 vs. S3
R01317	reaction	phosphatidylcholine 2-acylhydrolase	S1 vs. S3
R01318	reaction	Acyl-CoA:1-acyl-sn-glycero-3-phosphocholine O...	S1 vs. S3
R01319	reaction	Acyl-CoA:2-acyl-sn-glycero-3-phosphocholine O...	S1 vs. S3
R01321	reaction	CDP-choline:1,2-diacyl-sn-glycerol cholinepho...	S1 vs. S3
R01401	reaction	methylthioadenosine methylthioribohydrolase	S1 vs. S3
R01402	reaction	S-methyl-5'-thioadenosine:phosphate S-methyl-...	S1 vs. S3
R01613	reaction	Malonyl-CoA:4-Coumaroyl-CoA malonyltransferas...	S1 vs. S3
R01657	reaction	Dimethylallyl-diphosphate:L-tryptophan dimeth...	S1 vs. S3
R01814	reaction	L-Tryptophan,tetrahydrobiopterin:oxygen oxido...	S1 vs. S3
R01890	reaction	CTP:choline-phosphate cytidylyltransferase	S1 vs. S3
R01891	reaction	CDP-choline:N-acylsphingosine cholinephosphot...	S1 vs. S3
R01920	reaction	S-adenosylmethioninamine:putrescine 3-aminopr...	S1 vs. S3
R02114	reaction	Phosphatidylcholine:sterol O-acyltransferase	S1 vs. S3
R02252	reaction	phenylpropanoate:NAD+ delta2-oxidoreductase	S1 vs. S3
R02338	reaction	Indole:oxygen 2,3-oxidoreductase (decyclizing...	S1 vs. S3
R02339	reaction	Indole + Oxygen + NADPH + H+ <=> Indoxyl + H2...	S1 vs. S3
R02340	reaction	(1S,2R)-1-C-(indol-3-yl)glycerol 3-phosphate ...	S1 vs. S3
R02489	reaction	Gentisate carboxy-lyase	S1 vs. S3
R02541	reaction	Sphingomyelin cholinephosphohydrolase	S1 vs. S3
R02655	reaction	Gentisate aldehyde:NAD+ oxidoreductase	S1 vs. S3
R02656	reaction	Gentisate:oxygen 1,2-oxidoreductase (decycliz...	S1 vs. S3
R02657	reaction	2,5-Dihydroxybenzoate + Hydrogen peroxide <=>...	S1 vs. S3
R02722	reaction	L-serine hydro-lyase [adding 1-C-(indol-3-yl)...	S1 vs. S3
R02746	reaction	1-Acyl-sn-glycero-3-phosphocholine acylhydrol...	S1 vs. S3
R02747	reaction	2-Acyl-sn-glycero-3-phosphocholine acylhydrol...	S1 vs. S3
R02869	reaction	S-adenosylmethioninamine:spermidine 3-aminopr...	S1 vs. S3
R03072	reaction	S-Adenosyl-L-methionine:nocardicin-E 3-amino-...	S1 vs. S3
R03369	reaction	3-(2-hydroxyphenyl)propanoate,NADH2:oxygen ox...	S1 vs. S3
R03709	reaction	3-(2-Hydroxyphenyl)propanoate:NAD+ oxidoreduc...	S1 vs. S3
R03726	reaction	S-Adenosyl-L-methionine:N6-(delta2-isopenteny...	S1 vs. S3
R04899	reaction	3-(2-Hydroxyphenyl)propanoate <=> Phenylpropa...	S1 vs. S3
R05794	reaction	CDP-diacylglycerol:choline O-phosphatidyltran...	S1 vs. S3
R06780	reaction	Phenylpropanoate <=> 3-(3-Hydroxyphenyl)propa...	S1 vs. S3
R06782	reaction	3-phenylpropanoate,NADH:oxygen oxidoreductase...	S1 vs. S3
R06786	reaction	3-(3-hydroxyphenyl)propanoate,NADH:oxygen oxi...	S1 vs. S3
R06869	reaction	S-Adenosyl-L-methionine:phosphodimethylethano...	S1 vs. S3
R06871	reaction	Phosphocholine phosphohydrolase	S1 vs. S3
R07064	reaction	phosphatidylcholine 2-acylhydrolase	S1 vs. S3
R07213	reaction	L-tryptophan,tetrahydrobiopterin:oxygen oxido...	S1 vs. S3
R07377	reaction	Phosphatidylcholine + L-Serine <=> Phosphatid...	S1 vs. S3
R07403	reaction	indole,[reduced NADPH---hemoprotein reductase...	S1 vs. S3
R07709	reaction	salicylate,NADH:oxygen oxidoreductase (5-hydr...	S1 vs. S3
R07710	reaction	salicylate,NADPH:oxygen oxidoreductase (5-hyd...	S1 vs. S3
R07859	reaction	Phosphatidylcholine + H2O <=> 1-Acyl-sn-glyce...	S1 vs. S3
R07860	reaction	Phosphatidylcholine + H2O <=> 2-Acyl-sn-glyce...	S1 vs. S3
R08160	reaction	L-tryptophan,[reduced NADPH---hemoprotein red...	S1 vs. S3
R08359	reaction	S-adenosylmethioninamine:cadaverine 3-aminopr...	S1 vs. S3
R08609	reaction	Indole <=> Indole-3-acetate	S1 vs. S3
R08940	reaction	acyl-[acyl-carrier protein]:S-adenosyl-L-meth...	S1 vs. S3
R08969	reaction	ceramide:phosphatidylcholine cholinephosphotr...	S1 vs. S3
R09072	reaction	S-adenosyl-L-methionine:1,2-diacyl-sn-glycero...	S1 vs. S3
R09570	reaction	L-tryptophan:FADH2 oxidoreductase (7-halogena...	S1 vs. S3
R09660	reaction	S-methyl-5'-thioadenosine amidohydrolase	S1 vs. S3
R10180	reaction	L-tryptophan:pyruvate aminotransferase	S1 vs. S3
R10181	reaction	indole-3-pyruvate,NADPH:oxygen oxidoreductase...	S1 vs. S3
R10661	reaction	L-Tryptophan + L-Proline + 2 ATP <=> Breviana...	S1 vs. S3
R10881	reaction	S-adenosyl-L-methionine:nocardicin-G 3-amino-...	S1 vs. S3
R11119	reaction	L-Tryptophan + Oxygen <=> IPA imine + Hydroge...	S1 vs. S3
R12055	reaction	L-methionine:indole-3-pyruvic acid aminotrans...	S1 vs. S3
R12088	reaction	UDP-alpha-D-glucose:phloretin 2'-O-D-glucosyl...	S1 vs. S3
R12112	reaction	dihydro-4-coumaroyl-CoA:NADP+ 2,3-oxidoreduct...	S1 vs. S3
R12117	reaction	malonyl-CoA:dihydro-4-coumaroyl-CoA malonyltr...	S1 vs. S3
R12413	reaction	L-Tryptophan + L-Phenylalanine <=> Cyclo(L-Tr...	S1 vs. S3
R12417	reaction	Anthranilate + L-Tryptophan + L-Alanine + 3 A...	S1 vs. S3
C00020	differential compound	AMP	S1 vs. S3
C00065	compound	L-Serine	S1 vs. S3
C00078	differential compound	L-Tryptophan	S1 vs. S3
C00114	compound	Choline	S1 vs. S3
C00157	compound	Phosphatidylcholine	S1 vs. S3
C00162	compound	Fatty acid	S1 vs. S3
C00170	differential compound	5'-Methylthioadenosine	S1 vs. S3
C00463	differential compound	Indole	S1 vs. S3
C00588	differential compound	Choline phosphate	S1 vs. S3
C00628	compound	2,5-Dihydroxybenzoate	S1 vs. S3
C00774	differential compound	Phloretin	S1 vs. S3
C00954	compound	Indole-3-acetate	S1 vs. S3
C01137	compound	S-Adenosylmethioninamine	S1 vs. S3
C01198	compound	3-(2-Hydroxyphenyl)propanoate	S1 vs. S3
C01604	compound	Phlorizin	S1 vs. S3
C04230	differential compound	1-Acyl-sn-glycero-3-phosphocholine	S1 vs. S3
C05629	differential compound	Phenylpropanoate	S1 vs. S3
C11457	compound	3-(3-Hydroxyphenyl)propanoic acid	S1 vs. S3
C21913	compound	Dihydro-4-coumaroyl-CoA	S1 vs. S3
ath00051	pathway	Fructose and mannose metabolism - Arabidopsis...	S1 vs. S4
ath00052	pathway	Galactose metabolism - Arabidopsis thaliana (...	S1 vs. S4
ath00380	pathway	Tryptophan metabolism - Arabidopsis thaliana ...	S1 vs. S4
ath00603	pathway	Glycosphingolipid biosynthesis - globo and is...	S1 vs. S4
ath04712	pathway	Circadian rhythm - plant - Arabidopsis thalia...	S1 vs. S4
M00009	module	Citrate cycle (TCA cycle, Krebs cycle)	S1 vs. S4
M00011	module	Citrate cycle, second carbon oxidation, 2-oxo...	S1 vs. S4
M00012	module	Glyoxylate cycle	S1 vs. S4
M00034	module	Methionine salvage pathway	S1 vs. S4
M00133	module	Polyamine biosynthesis, arginine => agmatine ...	S1 vs. S4
M00168	module	CAM (Crassulacean acid metabolism), dark	S1 vs. S4
M00169	module	CAM (Crassulacean acid metabolism), light	S1 vs. S4
M00171	module	C4-dicarboxylic acid cycle, NAD - malic enzym...	S1 vs. S4
M00172	module	C4-dicarboxylic acid cycle, NADP - malic enzy...	S1 vs. S4
M00346	module	Formaldehyde assimilation, serine pathway	S1 vs. S4
M00368	module	Ethylene biosynthesis, methionine => ethylene	S1 vs. S4
M00374	module	Dicarboxylate-hydroxybutyrate cycle	S1 vs. S4
1.1.1.37	enzyme	malate dehydrogenase	S1 vs. S4
1.1.1.39	enzyme	malate dehydrogenase (decarboxylating)	S1 vs. S4
1.1.1.40	enzyme	malate dehydrogenase (oxaloacetate-decarboxyl...	S1 vs. S4
1.1.1.82	enzyme	malate dehydrogenase (NADP+)	S1 vs. S4
1.14.13.168	enzyme	indole-3-pyruvate monooxygenase	S1 vs. S4
1.14.14.156	enzyme	tryptophan N-monooxygenase	S1 vs. S4
2.3.1.74	enzyme	chalcone synthase	S1 vs. S4
2.3.1.92	enzyme	sinapoylglucose---malate O-sinapoyltransferas...	S1 vs. S4
2.3.3.1	enzyme	citrate (Si)-synthase	S1 vs. S4
2.3.3.9	enzyme	malate synthase	S1 vs. S4
2.4.1.123	enzyme	inositol 3-alpha-galactosyltransferase	S1 vs. S4
2.4.1.67	enzyme	galactinol---raffinose galactosyltransferase	S1 vs. S4
2.4.1.82	enzyme	galactinol---sucrose galactosyltransferase	S1 vs. S4
2.5.1.16	enzyme	spermidine synthase	S1 vs. S4
2.6.1.99	enzyme	L-tryptophan---pyruvate aminotransferase	S1 vs. S4
2.7.1.4	enzyme	fructokinase	S1 vs. S4
2.7.9.1	enzyme	pyruvate, phosphate dikinase	S1 vs. S4
3.2.1.22	enzyme	alpha-galactosidase	S1 vs. S4
3.2.1.26	enzyme	beta-fructofuranosidase	S1 vs. S4
3.2.2.16	enzyme	methylthioadenosine nucleosidase	S1 vs. S4
4.1.1.31	enzyme	phosphoenolpyruvate carboxylase	S1 vs. S4
4.1.1.50	enzyme	adenosylmethionine decarboxylase	S1 vs. S4
4.2.1.2	enzyme	fumarate hydratase	S1 vs. S4
4.2.1.20	enzyme	tryptophan synthase	S1 vs. S4
4.4.1.14	enzyme	1-aminocyclopropane-1-carboxylate synthase	S1 vs. S4
5.3.1.5	enzyme	xylose isomerase	S1 vs. S4
R00178	reaction	S-adenosyl-L-methionine carboxy-lyase [S-aden...	S1 vs. S4
R00179	reaction	S-adenosyl-L-methionine methylthioadenosine-l...	S1 vs. S4
R00214	reaction	(S)-malate:NAD+ oxidoreductase (decarboxylati...	S1 vs. S4
R00216	reaction	(S)-Malate:NADP+ oxidoreductase(oxaloacetate-...	S1 vs. S4
R00217	reaction	oxaloacetate carboxy-lyase (pyruvate-forming)	S1 vs. S4
R00342	reaction	(S)-malate:NAD+ oxidoreductase	S1 vs. S4
R00343	reaction	(S)-malate:NADP+ oxidoreductase	S1 vs. S4
R00361	reaction	(S)-malate:quinone oxidoreductase	S1 vs. S4
R00406	reaction	succinyl-CoA:(S)-malate CoA-transferase	S1 vs. S4
R00472	reaction	acetyl-CoA:glyoxylate C-acetyltransferase (th...	S1 vs. S4
R00673	reaction	L-tryptophan indole-lyase (deaminating	S1 vs. S4
R00674	reaction	L-serine hydro-lyase (adding indole	S1 vs. S4
R00677	reaction	L-Tryptophan:oxygen oxidoreductase (deaminati...	S1 vs. S4
R00678	reaction	L-tryptophan:oxygen 2,3-oxidoreductase (decyc...	S1 vs. S4
R00679	reaction	L-tryptophan:oxygen 2-oxidoreductase (decarbo...	S1 vs. S4
R00684	reaction	L-Tryptophan:2-oxoglutarate aminotransferase	S1 vs. S4
R00685	reaction	L-tryptophan decarboxy-lyase	S1 vs. S4
R00760	reaction	ATP:D-fructose 6-phosphotransferase	S1 vs. S4
R00801	reaction	sucrose glucohydrolase	S1 vs. S4
R00803	reaction	sucrose:phosphate alpha-D-glucosyltransferase	S1 vs. S4
R00806	reaction	UDP-glucose:D-fructose 2-alpha-D-glucosyltran...	S1 vs. S4
R00865	reaction	D-Mannitol:ferricytochrome-c 2-oxidoreductase	S1 vs. S4
R00866	reaction	ATP:D-fructose 1-phosphotransferase	S1 vs. S4
R00867	reaction	ATP:D-fructose 6-phosphotransferase	S1 vs. S4
R00868	reaction	D-Mannitol:NAD+ 2-oxidoreductase	S1 vs. S4
R00870	reaction	D-Mannitol:NADP+ 2-oxidoreductase	S1 vs. S4
R00875	reaction	D-Glucitol:NAD+ 2-oxidoreductase	S1 vs. S4
R00877	reaction	D-mannose aldose-ketose-isomerase	S1 vs. S4
R00878	reaction	alpha-D-Glucose aldose-ketose-isomerase	S1 vs. S4
R00879	reaction	beta-D-Fructan fructohydrolase	S1 vs. S4
R01082	reaction	(S)-malate hydro-lyase (fumarate-forming)	S1 vs. S4
R01101	reaction	melibiose galactohydrolase	S1 vs. S4
R01103	reaction	Raffinose galactohydrolase	S1 vs. S4
R01184	reaction	myo-Inositol:oxygen oxidoreductase	S1 vs. S4
R01192	reaction	UDP-alpha-D-galactose:myo-inositol 3-alpha-D-...	S1 vs. S4
R01194	reaction	3-O-alpha-D-Galactosyl-1D-myo-inositol galact...	S1 vs. S4
R01256	reaction	(S)-malate:CoA ligase (ADP-forming)	S1 vs. S4
R01257	reaction	(S)-Malate:FAD oxidoreductase	S1 vs. S4
R01401	reaction	methylthioadenosine methylthioribohydrolase	S1 vs. S4
R01402	reaction	S-methyl-5'-thioadenosine:phosphate S-methyl-...	S1 vs. S4
R01447	reaction	(S)-Lactate:oxaloacetate oxidoreductase	S1 vs. S4
R01657	reaction	Dimethylallyl-diphosphate:L-tryptophan dimeth...	S1 vs. S4
R01814	reaction	L-Tryptophan,tetrahydrobiopterin:oxygen oxido...	S1 vs. S4
R01823	reaction	Sucrose:1,4-alpha-D-glucan 4-alpha-D-glucosyl...	S1 vs. S4
R01920	reaction	S-adenosylmethioninamine:putrescine 3-aminopr...	S1 vs. S4
R02338	reaction	Indole:oxygen 2,3-oxidoreductase (decyclizing...	S1 vs. S4
R02339	reaction	Indole + Oxygen + NADPH + H+ <=> Indoxyl + H2...	S1 vs. S4
R02340	reaction	(1S,2R)-1-C-(indol-3-yl)glycerol 3-phosphate ...	S1 vs. S4
R02410	reaction	Raffinose fructohydrolase	S1 vs. S4
R02411	reaction	1-alpha-D-Galactosyl-myo-inositol:sucrose 6-a...	S1 vs. S4
R02722	reaction	L-serine hydro-lyase [adding 1-C-(indol-3-yl)...	S1 vs. S4
R02869	reaction	S-adenosylmethioninamine:spermidine 3-aminopr...	S1 vs. S4
R03072	reaction	S-Adenosyl-L-methionine:nocardicin-E 3-amino-...	S1 vs. S4
R03232	reaction	protein-N(pi)-phosphohistidine:D-fructose 1-p...	S1 vs. S4
R03323	reaction	1-O-Sinapoyl-beta-D-glucose:(S)-malate O-sina...	S1 vs. S4
R03418	reaction	1-alpha-D-Galactosyl-myo-inositol:raffinose g...	S1 vs. S4
R03634	reaction	Stachyose + H2O <=> Raffinose + D-Galactose	S1 vs. S4
R03635	reaction	Stachyose fructohydrolase	S1 vs. S4
R03726	reaction	S-Adenosyl-L-methionine:N6-(delta2-isopenteny...	S1 vs. S4
R03921	reaction	Sucrose 6-phosphate fructohydrolase	S1 vs. S4
R05549	reaction	D-Gal alpha 1->6D-Gal alpha 1->6D-Glucose + H...	S1 vs. S4
R05902	reaction	UDP-N-acetyl-D-glucosamine + Galactosylglobos...	S1 vs. S4
R05903	reaction	UDP-D-galactose + G00102 <=> UDP + G00103	S1 vs. S4
R05904	reaction	GDP-L-fucose + G00103 <=> GDP + G00104	S1 vs. S4
R05961	reaction	H2O + Globotriaosylceramide <=> D-Galactose +...	S1 vs. S4
R05964	reaction	UDP-D-galactose + Globoside <=> UDP + Galacto...	S1 vs. S4
R05965	reaction	UDP-N-acetyl-D-galactosamine + Globoside <=> ...	S1 vs. S4
R05967	reaction	CMP-N-acetylneuraminate + Galactosylgloboside...	S1 vs. S4
R05968	reaction	GDP-L-fucose + Galactosylgloboside <=> GDP + ...	S1 vs. S4
R06010	reaction	GM1 + H2O <=> GM2 + D-Galactose	S1 vs. S4
R07213	reaction	L-tryptophan,tetrahydrobiopterin:oxygen oxido...	S1 vs. S4
R07403	reaction	indole,[reduced NADPH---hemoprotein reductase...	S1 vs. S4
R07807	reaction	G01977 + H2O <=> G13073 + D-Galactose	S1 vs. S4
R08160	reaction	L-tryptophan,[reduced NADPH---hemoprotein red...	S1 vs. S4
R08359	reaction	S-adenosylmethioninamine:cadaverine 3-aminopr...	S1 vs. S4
R08609	reaction	Indole <=> Indole-3-acetate	S1 vs. S4
R08940	reaction	acyl-[acyl-carrier protein]:S-adenosyl-L-meth...	S1 vs. S4
R09072	reaction	S-adenosyl-L-methionine:1,2-diacyl-sn-glycero...	S1 vs. S4
R09570	reaction	L-tryptophan:FADH2 oxidoreductase (7-halogena...	S1 vs. S4
R09660	reaction	S-methyl-5'-thioadenosine amidohydrolase	S1 vs. S4
R10180	reaction	L-tryptophan:pyruvate aminotransferase	S1 vs. S4
R10612	reaction	(S)-malyl-CoA hydrolase	S1 vs. S4
R10661	reaction	L-Tryptophan + L-Proline + 2 ATP <=> Breviana...	S1 vs. S4
R10881	reaction	S-adenosyl-L-methionine:nocardicin-G 3-amino-...	S1 vs. S4
R11074	reaction	(S)-malate carboxy-lyase	S1 vs. S4
R11119	reaction	L-Tryptophan + Oxygen <=> IPA imine + Hydroge...	S1 vs. S4
R12055	reaction	L-methionine:indole-3-pyruvic acid aminotrans...	S1 vs. S4
R12088	reaction	UDP-alpha-D-glucose:phloretin 2'-O-D-glucosyl...	S1 vs. S4
R12112	reaction	dihydro-4-coumaroyl-CoA:NADP+ 2,3-oxidoreduct...	S1 vs. S4
R12117	reaction	malonyl-CoA:dihydro-4-coumaroyl-CoA malonyltr...	S1 vs. S4
R12413	reaction	L-Tryptophan + L-Phenylalanine <=> Cyclo(L-Tr...	S1 vs. S4
R12417	reaction	Anthranilate + L-Tryptophan + L-Alanine + 3 A...	S1 vs. S4
C00078	differential compound	L-Tryptophan	S1 vs. S4
C00089	compound	Sucrose	S1 vs. S4
C00095	compound	D-Fructose	S1 vs. S4
C00124	compound	D-Galactose	S1 vs. S4
C00137	compound	myo-Inositol	S1 vs. S4
C00149	differential compound	(S)-Malate	S1 vs. S4
C00170	compound	5'-Methylthioadenosine	S1 vs. S4
C00463	differential compound	Indole	S1 vs. S4
C00492	differential compound	Raffinose	S1 vs. S4
C00774	compound	Phloretin	S1 vs. S4
C01235	differential compound	alpha-D-Galactosyl-(1->3)-1D-myo-inositol	S1 vs. S4
C01355	compound	Fructan	S1 vs. S4
C01604	compound	Phlorizin	S1 vs. S4
C01613	compound	Stachyose	S1 vs. S4
C21913	compound	Dihydro-4-coumaroyl-CoA	S1 vs. S4
